# Supplementary material for: Ultraviolet light and polyethylene glycol as environmental cleaning agents to reduce contamination of Pseudogymnoascus destructans in bat hibernacula
Source: PLoS One. 2026 Jan 27;21(1):e0341213. doi: 10.1371/journal.pone.0341213 (PMC12843589; doi:10.1371/journal.pone.0341213)
Supplement: S1 Data — (CSV) [file pone.0341213.s011.csv]

site	id	time	treat	treatnum	order	platenum	platenummark	assay_id	ct	date	wallceil	block	moisture	temp	day
Ontario Site	UW18RLA3	opre	con	1	4	737	1	Plate737_1_Blehert_10Oct18_KLP	36.500415799999999	9/25/2018	wall	L1	dry	-1.2	1
Ontario Site	UW18RLA3	opre	con	1	4	737	2	Plate737_2_Blehert_10Oct18_KLP	37.15783691	9/25/2018	wall	L1	dry	-1.2	1
Ontario Site	UW18RLAA4	opre	peg	11	108	738	2	Plate738_2_Blehert_11Oct18_KLP	37.9965744	9/25/2018	ceiling	L27	dry	1.3	1
Ontario Site	UW18RLAA4	opre	peg	11	108	738	1	Plate738_1_Blehert_11Oct18_KLP	Undetermined	9/25/2018	ceiling	L27	dry	1.3	1
Ontario Site	UW18RLB4	opre	peg	11	8	737	2	Plate737_2_Blehert_10Oct18_KLP	38.405456540000003	9/25/2018	wall	L2	wet	2.2	1
Ontario Site	UW18RLB4	opre	peg	11	8	737	1	Plate737_1_Blehert_10Oct18_KLP	38.612464899999999	9/25/2018	wall	L2	wet	2.2	1
Ontario Site	UW18RLBB4	opre	peg	11	111	738	1	Plate738_1_Blehert_11Oct18_KLP	Undetermined	9/25/2018	ceiling	L28	wet	2.1	1
Ontario Site	UW18RLBB4	opre	peg	11	111	738	2	Plate738_2_Blehert_11Oct18_KLP	Undetermined	9/25/2018	ceiling	L28	wet	2.1	1
Ontario Site	UW18RLC4	opre	peg	11	10	737	2	Plate737_2_Blehert_10Oct18_KLP	36.37601471	9/25/2018	wall	L3	wet	2	1
Ontario Site	UW18RLC4	opre	peg	11	10	737	1	Plate737_1_Blehert_10Oct18_KLP	36.413070679999997	9/25/2018	wall	L3	wet	2	1
Ontario Site	UW18RLCC4	opre	peg	11	115	738	1	Plate738_1_Blehert_11Oct18_KLP	36.11405182	9/25/2018	ceiling	L29	wet	1.6	1
Ontario Site	UW18RLCC4	opre	peg	11	115	738	2	Plate738_2_Blehert_11Oct18_KLP	36.31201935	9/25/2018	ceiling	L29	wet	1.6	1
Ontario Site	UW18RLD4	opre	peg	11	16	737	2	Plate737_2_Blehert_10Oct18_KLP	38.293712620000001	9/25/2018	wall	L4	wet	2.2	1
Ontario Site	UW18RLD4	opre	peg	11	16	737	1	Plate737_1_Blehert_10Oct18_KLP	38.929626460000001	9/25/2018	wall	L4	wet	2.2	1
Ontario Site	UW18RLDD4	opre	peg	11	118	738	2	Plate738_2_Blehert_11Oct18_KLP	31.823333739999999	9/25/2018	ceiling	L30	dry	1.5	1
Ontario Site	UW18RLDD4	opre	peg	11	118	738	1	Plate738_1_Blehert_11Oct18_KLP	32.163784030000002	9/25/2018	ceiling	L30	dry	1.5	1
Ontario Site	UW18RLE4	opre	peg	11	17	737	2	Plate737_2_Blehert_10Oct18_KLP	37.550540920000003	9/25/2018	wall	L5	wet	2.3	1
Ontario Site	UW18RLE4	opre	peg	11	17	737	1	Plate737_1_Blehert_10Oct18_KLP	37.893714899999999	9/25/2018	wall	L5	wet	2.3	1
Ontario Site	UW18RLF4	opre	peg	11	22	737	1	Plate737_1_Blehert_10Oct18_KLP	38.033489230000001	9/25/2018	wall	L6	wet	2.2	1
Ontario Site	UW18RLF4	opre	peg	11	22	737	2	Plate737_2_Blehert_10Oct18_KLP	38.36608124	9/25/2018	wall	L6	wet	2.2	1
Ontario Site	UW18RLG4	opre	peg	11	26	737	1	Plate737_1_Blehert_10Oct18_KLP	36.06925201	9/25/2018	wall	L7	dripping	2.6	1
Ontario Site	UW18RLG4	opre	peg	11	26	737	2	Plate737_2_Blehert_10Oct18_KLP	36.902160639999998	9/25/2018	wall	L7	dripping	2.6	1
Ontario Site	UW18RLH4	opre	peg	11	30	737	2	Plate737_2_Blehert_10Oct18_KLP	36.19502258	9/25/2018	wall	L8	wet	2.3	1
Ontario Site	UW18RLH4	opre	peg	11	30	737	1	Plate737_1_Blehert_10Oct18_KLP	36.628692630000003	9/25/2018	wall	L8	wet	2.3	1
Ontario Site	UW18RLI4	opre	peg	11	35	737	1	Plate737_1_Blehert_10Oct18_KLP	36.800479889999998	9/25/2018	wall	L9	wet	1.8	1
Ontario Site	UW18RLI4	opre	peg	11	35	737	2	Plate737_2_Blehert_10Oct18_KLP	37.31932449	9/25/2018	wall	L9	wet	1.8	1
Ontario Site	UW18RLJ4	opre	peg	11	38	737	1	Plate737_1_Blehert_10Oct18_KLP	36.411304469999997	9/25/2018	wall	L10	wet	2.1	1
Ontario Site	UW18RLJ4	opre	peg	11	38	737	2	Plate737_2_Blehert_10Oct18_KLP	36.515113829999997	9/25/2018	wall	L10	wet	2.1	1
Ontario Site	UW18RLK4	opre	peg	11	41	738	2	Plate738_2_Blehert_11Oct18_KLP	39.919802859999997	9/25/2018	wall	L11	wet	1.8	1
Ontario Site	UW18RLK4	opre	peg	11	41	738	1	Plate738_1_Blehert_11Oct18_KLP	Undetermined	9/25/2018	wall	L11	wet	1.8	1
Ontario Site	UW18RLL4	opre	peg	11	45	738	2	Plate738_2_Blehert_11Oct18_KLP	36.135398860000002	9/25/2018	wall	L12	wet	1.6	1
Ontario Site	UW18RLL4	opre	peg	11	45	738	1	Plate738_1_Blehert_11Oct18_KLP	36.617080690000002	9/25/2018	wall	L12	wet	1.6	1
Ontario Site	UW18RLM4	opre	peg	11	50	738	2	Plate738_2_Blehert_11Oct18_KLP	36.357559199999997	9/25/2018	wall	L13	wet	1.5	1
Ontario Site	UW18RLM4	opre	peg	11	50	738	1	Plate738_1_Blehert_11Oct18_KLP	36.707820890000001	9/25/2018	wall	L13	wet	1.5	1
Ontario Site	UW18RLN4	opre	peg	11	55	738	1	Plate738_1_Blehert_11Oct18_KLP	34.62362289	9/25/2018	wall	L14	wet	-0.5	1
Ontario Site	UW18RLN4	opre	peg	11	55	738	2	Plate738_2_Blehert_11Oct18_KLP	34.667575839999998	9/25/2018	wall	L14	wet	-0.5	1
Ontario Site	UW18RLO4	opre	peg	11	59	738	2	Plate738_2_Blehert_11Oct18_KLP	35.139049530000001	9/25/2018	wall	L15	wet	0	1
Ontario Site	UW18RLO4	opre	peg	11	59	738	1	Plate738_1_Blehert_11Oct18_KLP	35.930789949999998	9/25/2018	wall	L15	wet	0	1
Ontario Site	UW18RLP4	opre	peg	11	63	738	1	Plate738_1_Blehert_11Oct18_KLP	36.525527949999997	9/25/2018	ceiling	L16	dry	0	1
Ontario Site	UW18RLP4	opre	peg	11	63	738	2	Plate738_2_Blehert_11Oct18_KLP	36.572616580000002	9/25/2018	ceiling	L16	dry	0	1
Ontario Site	UW18RLQ4	opre	peg	11	65	738	2	Plate738_2_Blehert_11Oct18_KLP	39.040260310000001	9/25/2018	ceiling	L17	wet	-0.5	1
Ontario Site	UW18RLQ4	opre	peg	11	65	738	1	Plate738_1_Blehert_11Oct18_KLP	Undetermined	9/25/2018	ceiling	L17	wet	-0.5	1
Ontario Site	UW18RLR4	opre	peg	11	72	738	2	Plate738_2_Blehert_11Oct18_KLP	37.532649990000003	9/25/2018	ceiling	L18	wet	0	1
Ontario Site	UW18RLR4	opre	peg	11	72	738	1	Plate738_1_Blehert_11Oct18_KLP	37.670917510000002	9/25/2018	ceiling	L18	wet	0	1
Ontario Site	UW18RLS4	opre	peg	11	75	738	1	Plate738_1_Blehert_11Oct18_KLP	35.072570800000001	9/25/2018	ceiling	L19	wet	0	1
Ontario Site	UW18RLS4	opre	peg	11	75	738	2	Plate738_2_Blehert_11Oct18_KLP	35.67066956	9/25/2018	ceiling	L19	wet	0	1
Ontario Site	UW18RLT4	opre	peg	11	79	738	1	Plate738_1_Blehert_11Oct18_KLP	33.157085420000001	9/25/2018	ceiling	L20	wet	0	1
Ontario Site	UW18RLT4	opre	peg	11	79	738	2	Plate738_2_Blehert_11Oct18_KLP	33.20529938	9/25/2018	ceiling	L20	wet	0	1
Ontario Site	UW18RLU4	opre	peg	11	81	738	2	Plate738_2_Blehert_11Oct18_KLP	37.04291534	9/25/2018	ceiling	L21	wet	0.3	1
Ontario Site	UW18RLU4	opre	peg	11	81	738	1	Plate738_1_Blehert_11Oct18_KLP	37.080951689999999	9/25/2018	ceiling	L21	wet	0.3	1
Ontario Site	UW18RLV4	opre	peg	11	87	738	1	Plate738_1_Blehert_11Oct18_KLP	37.155899050000002	9/25/2018	ceiling	L22	dripping	1	1
Ontario Site	UW18RLV4	opre	peg	11	87	738	2	Plate738_2_Blehert_11Oct18_KLP	37.868968959999997	9/25/2018	ceiling	L22	dripping	1	1
Ontario Site	UW18RLW4	opre	peg	11	90	738	1	Plate738_1_Blehert_11Oct18_KLP	37.158710480000003	9/25/2018	ceiling	L23	wet	0.7	1
Ontario Site	UW18RLW4	opre	peg	11	90	738	2	Plate738_2_Blehert_11Oct18_KLP	37.189739230000001	9/25/2018	ceiling	L23	wet	0.7	1
Ontario Site	UW18RLX4	opre	peg	11	94	738	1	Plate738_1_Blehert_11Oct18_KLP	35.587326050000001	9/25/2018	ceiling	L24	wet	0.7	1
Ontario Site	UW18RLX4	opre	peg	11	94	738	2	Plate738_2_Blehert_11Oct18_KLP	35.79407501	9/25/2018	ceiling	L24	wet	0.7	1
Ontario Site	UW18RLY4	opre	peg	11	98	738	1	Plate738_1_Blehert_11Oct18_KLP	34.42271805	9/25/2018	ceiling	L25	wet	0.8	1
Ontario Site	UW18RLY4	opre	peg	11	98	738	2	Plate738_2_Blehert_11Oct18_KLP	34.830814359999998	9/25/2018	ceiling	L25	wet	0.8	1
Ontario Site	UW18RLZ4	opre	peg	11	102	738	1	Plate738_1_Blehert_11Oct18_KLP	Undetermined	9/25/2018	ceiling	L26	wet	1	1
Ontario Site	UW18RLZ4	opre	peg	11	102	738	2	Plate738_2_Blehert_11Oct18_KLP	Undetermined	9/25/2018	ceiling	L26	wet	1	1
Ontario Site	UW18RLA3	post1	peg	11	4	759	1	Plate759_1_Blehert_13Dec18_KLP	38.040081020000002	11/19/2018	wall	L1	dry	NA	56
Ontario Site	UW18RLA3	post1	peg	11	4	759	2	Plate759_2_Blehert_13Dec18_KLP	38.975788119999997	11/19/2018	wall	L1	dry	NA	56
Ontario Site	UW18RLAA4	post1	peg	11	108	760	1	Plate760_1_Blehert_13Dec18_KLP	Undetermined	11/19/2018	ceiling	L27	dry	NA	56
Ontario Site	UW18RLAA4	post1	peg	11	108	760	2	Plate760_2_Blehert_13Dec18_KLP	Undetermined	11/19/2018	ceiling	L27	dry	NA	56
Ontario Site	UW18RLB4	post1	peg	11	8	759	1	Plate759_1_Blehert_13Dec18_KLP	Undetermined	11/19/2018	wall	L2	dry	NA	56
Ontario Site	UW18RLB4	post1	peg	11	8	759	2	Plate759_2_Blehert_13Dec18_KLP	Undetermined	11/19/2018	wall	L2	dry	NA	56
Ontario Site	UW18RLC4	post1	peg	11	10	759	2	Plate759_2_Blehert_13Dec18_KLP	37.5586853	11/19/2018	wall	L3	dry	NA	56
Ontario Site	UW18RLC4	post1	peg	11	10	759	1	Plate759_1_Blehert_13Dec18_KLP	38.22627258	11/19/2018	wall	L3	dry	NA	56
Ontario Site	UW18RLCC4	post1	peg	11	115	760	1	Plate760_1_Blehert_13Dec18_KLP	34.781864169999999	11/19/2018	ceiling	L29	dry	NA	56
Ontario Site	UW18RLCC4	post1	peg	11	115	760	2	Plate760_2_Blehert_13Dec18_KLP	34.941093440000003	11/19/2018	ceiling	L29	dry	NA	56
Ontario Site	UW18RLD4	post1	peg	11	16	759	1	Plate759_1_Blehert_13Dec18_KLP	39.84302521	11/19/2018	wall	L4	dry	NA	56
Ontario Site	UW18RLD4	post1	peg	11	16	759	2	Plate759_2_Blehert_13Dec18_KLP	39.934872439999999	11/19/2018	wall	L4	dry	NA	56
Ontario Site	UW18RLDD4	post1	peg	11	118	760	1	Plate760_1_Blehert_13Dec18_KLP	35.217773440000002	11/19/2018	ceiling	L30	dry	NA	56
Ontario Site	UW18RLDD4	post1	peg	11	118	760	2	Plate760_2_Blehert_13Dec18_KLP	35.978740690000002	11/19/2018	ceiling	L30	dry	NA	56
Ontario Site	UW18RLE4	post1	peg	11	17	759	1	Plate759_1_Blehert_13Dec18_KLP	Undetermined	11/19/2018	wall	L5	dry	NA	56
Ontario Site	UW18RLE4	post1	peg	11	17	759	2	Plate759_2_Blehert_13Dec18_KLP	Undetermined	11/19/2018	wall	L5	dry	NA	56
Ontario Site	UW18RLF4	post1	peg	11	22	759	2	Plate759_2_Blehert_13Dec18_KLP	37.956554410000003	11/19/2018	wall	L6	dry	NA	56
Ontario Site	UW18RLF4	post1	peg	11	22	759	1	Plate759_1_Blehert_13Dec18_KLP	38.003578189999999	11/19/2018	wall	L6	dry	NA	56
Ontario Site	UW18RLG4	post1	peg	11	26	759	1	Plate759_1_Blehert_13Dec18_KLP	Undetermined	11/19/2018	wall	L7	dry	NA	56
Ontario Site	UW18RLG4	post1	peg	11	26	759	2	Plate759_2_Blehert_13Dec18_KLP	Undetermined	11/19/2018	wall	L7	dry	NA	56
Ontario Site	UW18RLH4	post1	peg	11	30	759	2	Plate759_2_Blehert_13Dec18_KLP	39.905902859999998	11/19/2018	wall	L8	dry	NA	56
Ontario Site	UW18RLH4	post1	peg	11	30	759	1	Plate759_1_Blehert_13Dec18_KLP	39.998044589999999	11/19/2018	wall	L8	dry	NA	56
Ontario Site	UW18RLI4	post1	peg	11	35	759	1	Plate759_1_Blehert_13Dec18_KLP	39.99434128	11/19/2018	wall	L9	dry	NA	56
Ontario Site	UW18RLI4	post1	peg	11	35	759	2	Plate759_2_Blehert_13Dec18_KLP	Undetermined	11/19/2018	wall	L9	dry	NA	56
Ontario Site	UW18RLJ4	post1	peg	11	38	759	1	Plate759_1_Blehert_13Dec18_KLP	Undetermined	11/19/2018	wall	L10	dry	NA	56
Ontario Site	UW18RLJ4	post1	peg	11	38	759	2	Plate759_2_Blehert_13Dec18_KLP	Undetermined	11/19/2018	wall	L10	dry	NA	56
Ontario Site	UW18RLK4	post1	peg	11	41	759	1	Plate759_1_Blehert_13Dec18_KLP	Undetermined	11/19/2018	wall	L11	dry	NA	56
Ontario Site	UW18RLK4	post1	peg	11	41	759	2	Plate759_2_Blehert_13Dec18_KLP	Undetermined	11/19/2018	wall	L11	dry	NA	56
Ontario Site	UW18RLL4	post1	peg	11	45	759	1	Plate759_1_Blehert_13Dec18_KLP	Undetermined	11/19/2018	wall	L12	dry	NA	56
Ontario Site	UW18RLL4	post1	peg	11	45	759	2	Plate759_2_Blehert_13Dec18_KLP	Undetermined	11/19/2018	wall	L12	dry	NA	56
Ontario Site	UW18RLM4	post1	peg	11	50	759	1	Plate759_1_Blehert_13Dec18_KLP	37.72407913	11/19/2018	wall	L13	dry	NA	56
Ontario Site	UW18RLM4	post1	peg	11	50	759	2	Plate759_2_Blehert_13Dec18_KLP	Undetermined	11/19/2018	wall	L13	dry	NA	56
Ontario Site	UW18RLN4	post1	peg	11	55	759	1	Plate759_1_Blehert_13Dec18_KLP	Undetermined	11/19/2018	wall	L14	dry	NA	56
Ontario Site	UW18RLN4	post1	peg	11	55	759	2	Plate759_2_Blehert_13Dec18_KLP	Undetermined	11/19/2018	wall	L14	dry	NA	56
Ontario Site	UW18RLO4	post1	peg	11	59	759	1	Plate759_1_Blehert_13Dec18_KLP	37.465946199999998	11/19/2018	wall	L15	dry	NA	56
Ontario Site	UW18RLO4	post1	peg	11	59	759	2	Plate759_2_Blehert_13Dec18_KLP	37.722450260000002	11/19/2018	wall	L15	dry	NA	56
Ontario Site	UW18RLP4	post1	peg	11	63	759	1	Plate759_1_Blehert_13Dec18_KLP	Undetermined	11/19/2018	ceiling	L16	dry	NA	56
Ontario Site	UW18RLP4	post1	peg	11	63	759	2	Plate759_2_Blehert_13Dec18_KLP	Undetermined	11/19/2018	ceiling	L16	dry	NA	56
Ontario Site	UW18RLQ4	post1	peg	11	65	759	1	Plate759_1_Blehert_13Dec18_KLP	Undetermined	11/19/2018	ceiling	L17	dry	NA	56
Ontario Site	UW18RLQ4	post1	peg	11	65	759	2	Plate759_2_Blehert_13Dec18_KLP	Undetermined	11/19/2018	ceiling	L17	dry	NA	56
Ontario Site	UW18RLR4	post1	peg	11	72	759	2	Plate759_2_Blehert_13Dec18_KLP	39.682727810000003	11/19/2018	ceiling	L18	dry	NA	56
Ontario Site	UW18RLR4	post1	peg	11	72	759	1	Plate759_1_Blehert_13Dec18_KLP	Undetermined	11/19/2018	ceiling	L18	dry	NA	56
Ontario Site	UW18RLS4	post1	peg	11	75	759	2	Plate759_2_Blehert_13Dec18_KLP	37.268665310000003	11/19/2018	ceiling	L19	dry	NA	56
Ontario Site	UW18RLS4	post1	peg	11	75	759	1	Plate759_1_Blehert_13Dec18_KLP	37.273036959999999	11/19/2018	ceiling	L19	dry	NA	56
Ontario Site	UW18RLT4	post1	peg	11	79	759	1	Plate759_1_Blehert_13Dec18_KLP	Undetermined	11/19/2018	ceiling	L20	dry	NA	56
Ontario Site	UW18RLT4	post1	peg	11	79	759	2	Plate759_2_Blehert_13Dec18_KLP	Undetermined	11/19/2018	ceiling	L20	dry	NA	56
Ontario Site	UW18RLU4	post1	peg	11	81	759	1	Plate759_1_Blehert_13Dec18_KLP	Undetermined	11/19/2018	ceiling	L21	dry	NA	56
Ontario Site	UW18RLU4	post1	peg	11	81	759	2	Plate759_2_Blehert_13Dec18_KLP	Undetermined	11/19/2018	ceiling	L21	dry	NA	56
Ontario Site	UW18RLV4	post1	peg	11	87	759	1	Plate759_1_Blehert_13Dec18_KLP	37.176227570000002	11/19/2018	ceiling	L22	dry	NA	56
Ontario Site	UW18RLV4	post1	peg	11	87	759	2	Plate759_2_Blehert_13Dec18_KLP	37.388492579999998	11/19/2018	ceiling	L22	dry	NA	56
Ontario Site	UW18RLW4	post1	peg	11	90	760	1	Plate760_1_Blehert_13Dec18_KLP	Undetermined	11/19/2018	ceiling	L23	dry	NA	56
Ontario Site	UW18RLW4	post1	peg	11	90	760	2	Plate760_2_Blehert_13Dec18_KLP	Undetermined	11/19/2018	ceiling	L23	dry	NA	56
Ontario Site	UW18RLX4	post1	peg	11	94	760	2	Plate760_2_Blehert_13Dec18_KLP	36.75793839	11/19/2018	ceiling	L24	dry	NA	56
Ontario Site	UW18RLX4	post1	peg	11	94	760	1	Plate760_1_Blehert_13Dec18_KLP	37.403827669999998	11/19/2018	ceiling	L24	dry	NA	56
Ontario Site	UW18RLY4	post1	peg	11	98	760	1	Plate760_1_Blehert_13Dec18_KLP	39.943498990000002	11/19/2018	ceiling	L25	dry	NA	56
Ontario Site	UW18RLY4	post1	peg	11	98	760	2	Plate760_2_Blehert_13Dec18_KLP	Undetermined	11/19/2018	ceiling	L25	dry	NA	56
Ontario Site	UW18RLA4	post2	peg	11	3	792	1	Plate792_1_Blehert_17Mar19_KLP	37.832424160000002	2/19/2019	wall	L1	dry	0.5	148
Ontario Site	UW18RLA4	post2	peg	11	3	792	2	Plate792_2_Blehert_17Mar19_KLP	38.044193270000001	2/19/2019	wall	L1	dry	0.5	148
Ontario Site	UW18RLAA4	post2	peg	11	108	793	1	Plate793_1_Blehert_17Mar19_KLP	38.495594019999999	2/19/2019	ceiling	L27	dry	2.5	148
Ontario Site	UW18RLAA4	post2	peg	11	108	793	2	Plate793_2_Blehert_17Mar19_KLP	38.400524140000002	2/19/2019	ceiling	L27	dry	2.5	148
Ontario Site	UW18RLB4	post2	peg	11	8	792	1	Plate792_1_Blehert_17Mar19_KLP	Undetermined	2/19/2019	wall	L2	dry	0.6	148
Ontario Site	UW18RLB4	post2	peg	11	8	792	2	Plate792_2_Blehert_17Mar19_KLP	38.527797700000001	2/19/2019	wall	L2	dry	0.6	148
Ontario Site	UW18RLBB4	post2	peg	11	111	793	1	Plate793_1_Blehert_17Mar19_KLP	37.079826349999998	2/19/2019	ceiling	L28	dry	2.3	148
Ontario Site	UW18RLBB4	post2	peg	11	111	793	2	Plate793_2_Blehert_17Mar19_KLP	37.278350830000001	2/19/2019	ceiling	L28	dry	2.3	148
Ontario Site	UW18RLC4	post2	peg	11	10	792	1	Plate792_1_Blehert_17Mar19_KLP	39.369037630000001	2/19/2019	wall	L3	dry	1	148
Ontario Site	UW18RLC4	post2	peg	11	10	792	2	Plate792_2_Blehert_17Mar19_KLP	Undetermined	2/19/2019	wall	L3	dry	1	148
Ontario Site	UW18RLCC4	post2	peg	11	115	793	1	Plate793_1_Blehert_17Mar19_KLP	35.146839139999997	2/19/2019	ceiling	L29	dry	2.2	148
Ontario Site	UW18RLCC4	post2	peg	11	115	793	2	Plate793_2_Blehert_17Mar19_KLP	35.023536679999999	2/19/2019	ceiling	L29	dry	2.2	148
Ontario Site	UW18RLD4	post2	peg	11	16	792	1	Plate792_1_Blehert_17Mar19_KLP	Undetermined	2/19/2019	wall	L4	dry	0.9	148
Ontario Site	UW18RLD4	post2	peg	11	16	792	2	Plate792_2_Blehert_17Mar19_KLP	Undetermined	2/19/2019	wall	L4	dry	0.9	148
Ontario Site	UW18RLDD4	post2	peg	11	118	793	1	Plate793_1_Blehert_17Mar19_KLP	35.301521299999997	2/19/2019	ceiling	L30	dry	2	148
Ontario Site	UW18RLDD4	post2	peg	11	118	793	2	Plate793_2_Blehert_17Mar19_KLP	35.190269469999997	2/19/2019	ceiling	L30	dry	2	148
Ontario Site	UW18RLE4	post2	peg	11	17	792	1	Plate792_1_Blehert_17Mar19_KLP	39.971151730000003	2/19/2019	wall	L5	dry	1	148
Ontario Site	UW18RLE4	post2	peg	11	17	792	2	Plate792_2_Blehert_17Mar19_KLP	Undetermined	2/19/2019	wall	L5	dry	1	148
Ontario Site	UW18RLF4	post2	peg	11	22	792	1	Plate792_1_Blehert_17Mar19_KLP	Undetermined	2/19/2019	wall	L6	dry	1.1	148
Ontario Site	UW18RLF4	post2	peg	11	22	792	2	Plate792_2_Blehert_17Mar19_KLP	39.423542019999999	2/19/2019	wall	L6	dry	1.1	148
Ontario Site	UW18RLG4	post2	peg	11	26	792	1	Plate792_1_Blehert_17Mar19_KLP	37.789150239999998	2/19/2019	wall	L7	dry	1.1	148
Ontario Site	UW18RLG4	post2	peg	11	26	792	2	Plate792_2_Blehert_17Mar19_KLP	37.566802979999999	2/19/2019	wall	L7	dry	1.1	148
Ontario Site	UW18RLH4	post2	peg	11	30	792	1	Plate792_1_Blehert_17Mar19_KLP	37.800880429999999	2/19/2019	wall	L8	dry	1	148
Ontario Site	UW18RLH4	post2	peg	11	30	792	2	Plate792_2_Blehert_17Mar19_KLP	37.801601410000004	2/19/2019	wall	L8	dry	1	148
Ontario Site	UW18RLI4	post2	peg	11	35	792	1	Plate792_1_Blehert_17Mar19_KLP	37.402202610000003	2/19/2019	wall	L9	dry	1	148
Ontario Site	UW18RLI4	post2	peg	11	35	792	2	Plate792_2_Blehert_17Mar19_KLP	37.41724396	2/19/2019	wall	L9	dry	1	148
Ontario Site	UW18RLJ4	post2	peg	11	38	792	1	Plate792_1_Blehert_17Mar19_KLP	38.236080170000001	2/19/2019	wall	L10	dry	0.7	148
Ontario Site	UW18RLJ4	post2	peg	11	38	792	2	Plate792_2_Blehert_17Mar19_KLP	37.951206210000002	2/19/2019	wall	L10	dry	0.7	148
Ontario Site	UW18RLK4	post2	peg	11	41	792	1	Plate792_1_Blehert_17Mar19_KLP	Undetermined	2/19/2019	wall	L11	dry	0.7	148
Ontario Site	UW18RLK4	post2	peg	11	41	792	2	Plate792_2_Blehert_17Mar19_KLP	Undetermined	2/19/2019	wall	L11	dry	0.7	148
Ontario Site	UW18RLL4	post2	peg	11	45	792	1	Plate792_1_Blehert_17Mar19_KLP	36.985431669999997	2/19/2019	wall	L12	dry	0.5	148
Ontario Site	UW18RLL4	post2	peg	11	45	792	2	Plate792_2_Blehert_17Mar19_KLP	36.727020260000003	2/19/2019	wall	L12	dry	0.5	148
Ontario Site	UW18RLM4	post2	peg	11	50	792	1	Plate792_1_Blehert_17Mar19_KLP	Undetermined	2/19/2019	wall	L13	dry	0.8	148
Ontario Site	UW18RLM4	post2	peg	11	50	792	2	Plate792_2_Blehert_17Mar19_KLP	38.412433620000002	2/19/2019	wall	L13	dry	0.8	148
Ontario Site	UW18RLN4	post2	peg	11	55	792	1	Plate792_1_Blehert_17Mar19_KLP	38.354171749999999	2/19/2019	wall	L14	dry	0.5	148
Ontario Site	UW18RLN4	post2	peg	11	55	792	2	Plate792_2_Blehert_17Mar19_KLP	38.04634094	2/19/2019	wall	L14	dry	0.5	148
Ontario Site	UW18RLO4	post2	peg	11	59	792	1	Plate792_1_Blehert_17Mar19_KLP	37.594741820000003	2/19/2019	wall	L15	dry	0.1	148
Ontario Site	UW18RLO4	post2	peg	11	59	792	2	Plate792_2_Blehert_17Mar19_KLP	37.479030610000002	2/19/2019	wall	L15	dry	0.1	148
Ontario Site	UW18RLP4	post2	peg	11	63	792	1	Plate792_1_Blehert_17Mar19_KLP	Undetermined	2/19/2019	ceiling	L16	dry	3.8	148
Ontario Site	UW18RLP4	post2	peg	11	63	792	2	Plate792_2_Blehert_17Mar19_KLP	Undetermined	2/19/2019	ceiling	L16	dry	3.8	148
Ontario Site	UW18RLQ4	post2	peg	11	65	792	1	Plate792_1_Blehert_17Mar19_KLP	38.367965699999999	2/19/2019	ceiling	L17	dry	3.8	148
Ontario Site	UW18RLQ4	post2	peg	11	65	792	2	Plate792_2_Blehert_17Mar19_KLP	38.171230319999999	2/19/2019	ceiling	L17	dry	3.8	148
Ontario Site	UW18RLR4	post2	peg	11	72	792	1	Plate792_1_Blehert_17Mar19_KLP	37.06799316	2/19/2019	ceiling	L18	dry	3	148
Ontario Site	UW18RLR4	post2	peg	11	72	792	2	Plate792_2_Blehert_17Mar19_KLP	37.30651855	2/19/2019	ceiling	L18	dry	3	148
Ontario Site	UW18RLS4	post2	peg	11	75	792	1	Plate792_1_Blehert_17Mar19_KLP	39.86660767	2/19/2019	ceiling	L19	dry	3.1	148
Ontario Site	UW18RLS4	post2	peg	11	75	792	2	Plate792_2_Blehert_17Mar19_KLP	39.517906189999998	2/19/2019	ceiling	L19	dry	3.1	148
Ontario Site	UW18RLT4	post2	peg	11	79	792	1	Plate792_1_Blehert_17Mar19_KLP	36.321483610000001	2/19/2019	ceiling	L20	dry	2.5	148
Ontario Site	UW18RLT4	post2	peg	11	79	792	2	Plate792_2_Blehert_17Mar19_KLP	36.502521510000001	2/19/2019	ceiling	L20	dry	2.5	148
Ontario Site	UW18RLU4	post2	peg	11	81	793	1	Plate793_1_Blehert_17Mar19_KLP	Undetermined	2/19/2019	ceiling	L21	dry	2.9	148
Ontario Site	UW18RLU4	post2	peg	11	81	793	2	Plate793_2_Blehert_17Mar19_KLP	Undetermined	2/19/2019	ceiling	L21	dry	2.9	148
Ontario Site	UW18RLV4	post2	peg	11	87	793	1	Plate793_1_Blehert_17Mar19_KLP	37.1154747	2/19/2019	ceiling	L22	dry	2.7	148
Ontario Site	UW18RLV4	post2	peg	11	87	793	2	Plate793_2_Blehert_17Mar19_KLP	36.964138030000001	2/19/2019	ceiling	L22	dry	2.7	148
Ontario Site	UW18RLW4	post2	peg	11	90	793	1	Plate793_1_Blehert_17Mar19_KLP	39.324932099999998	2/19/2019	ceiling	L23	dry	2.6	148
Ontario Site	UW18RLW4	post2	peg	11	90	793	2	Plate793_2_Blehert_17Mar19_KLP	Undetermined	2/19/2019	ceiling	L23	dry	2.6	148
Ontario Site	UW18RLX4	post2	peg	11	94	793	1	Plate793_1_Blehert_17Mar19_KLP	34.549995420000002	2/19/2019	ceiling	L24	dry	2.3	148
Ontario Site	UW18RLX4	post2	peg	11	94	793	2	Plate793_2_Blehert_17Mar19_KLP	34.073093409999998	2/19/2019	ceiling	L24	dry	2.3	148
Ontario Site	UW18RLY4	post2	peg	11	98	793	1	Plate793_1_Blehert_17Mar19_KLP	37.715091710000003	2/19/2019	ceiling	L25	dry	2.5	148
Ontario Site	UW18RLY4	post2	peg	11	98	793	2	Plate793_2_Blehert_17Mar19_KLP	38.222385410000001	2/19/2019	ceiling	L25	dry	2.5	148
Ontario Site	UW18RLZ4	post2	peg	11	102	793	1	Plate793_1_Blehert_17Mar19_KLP	Undetermined	2/19/2019	ceiling	L26	dry	2.3	148
Ontario Site	UW18RLZ4	post2	peg	11	102	793	2	Plate793_2_Blehert_17Mar19_KLP	Undetermined	2/19/2019	ceiling	L26	dry	2.3	148
Ontario Site	UW18RLA4	post3	peg	11	3	849	1	Plate849_1_Blehert_14Jun19_KLP	Undetermined	5/21/2019	wall	L1	dry	3.9	239
Ontario Site	UW18RLA4	post3	peg	11	3	849	2	Plate849_2_Blehert_14Jun19_KLP	39.309551239999998	5/21/2019	wall	L1	dry	3.9	239
Ontario Site	UW18RLAA4	post3	peg	11	108	850	1	Plate850_1_Blehert_20Jun19_KLP	38.941688540000001	5/21/2019	ceiling	L27	dry	4.1	239
Ontario Site	UW18RLAA4	post3	peg	11	108	850	2	Plate850_2_Blehert_20Jun19_KLP	38.712135310000001	5/21/2019	ceiling	L27	dry	4.1	239
Ontario Site	UW18RLB4	post3	peg	11	8	849	1	Plate849_1_Blehert_14Jun19_KLP	37.76330566	5/21/2019	wall	L2	dry	3.6	239
Ontario Site	UW18RLB4	post3	peg	11	8	849	2	Plate849_2_Blehert_14Jun19_KLP	37.736316680000002	5/21/2019	wall	L2	dry	3.6	239
Ontario Site	UW18RLBB4	post3	peg	11	111	850	1	Plate850_1_Blehert_20Jun19_KLP	39.147510528564453	5/21/2019	ceiling	L28	dry	4	239
Ontario Site	UW18RLBB4	post3	peg	11	111	850	2	Plate850_2_Blehert_20Jun19_KLP	Undetermined	5/21/2019	ceiling	L28	dry	4	239
Ontario Site	UW18RLC4	post3	peg	11	10	849	1	Plate849_1_Blehert_14Jun19_KLP	37.525939940000001	5/21/2019	wall	L3	dry	3.6	239
Ontario Site	UW18RLC4	post3	peg	11	10	849	2	Plate849_2_Blehert_14Jun19_KLP	37.880622860000003	5/21/2019	wall	L3	dry	3.6	239
Ontario Site	UW18RLCC4	post3	peg	11	115	850	1	Plate850_1_Blehert_20Jun19_KLP	34.974494929999999	5/21/2019	ceiling	L29	dry	4	239
Ontario Site	UW18RLCC4	post3	peg	11	115	850	2	Plate850_2_Blehert_20Jun19_KLP	35.725116730000003	5/21/2019	ceiling	L29	dry	4	239
Ontario Site	UW18RLD4	post3	peg	11	16	849	1	Plate849_1_Blehert_14Jun19_KLP	Undetermined	5/21/2019	wall	L4	dry	3.6	239
Ontario Site	UW18RLD4	post3	peg	11	16	849	2	Plate849_2_Blehert_14Jun19_KLP	Undetermined	5/21/2019	wall	L4	dry	3.6	239
Ontario Site	UW18RLDD4	post3	peg	11	118	850	1	Plate850_1_Blehert_20Jun19_KLP	39.988740249999999	5/21/2019	ceiling	L30	dry	4	239
Ontario Site	UW18RLDD4	post3	peg	11	118	850	2	Plate850_2_Blehert_20Jun19_KLP	39.854923249999999	5/21/2019	ceiling	L30	dry	4	239
Ontario Site	UW18RLE4	post3	peg	11	17	849	1	Plate849_1_Blehert_14Jun19_KLP	38.52709961	5/21/2019	wall	L5	dry	3.6	239
Ontario Site	UW18RLE4	post3	peg	11	17	849	2	Plate849_2_Blehert_14Jun19_KLP	38.124958040000003	5/21/2019	wall	L5	dry	3.6	239
Ontario Site	UW18RLF4	post3	peg	11	22	849	1	Plate849_1_Blehert_14Jun19_KLP	36.087924960000002	5/21/2019	wall	L6	dry	3.8	239
Ontario Site	UW18RLF4	post3	peg	11	22	849	2	Plate849_2_Blehert_14Jun19_KLP	36.751594539999999	5/21/2019	wall	L6	dry	3.8	239
Ontario Site	UW18RLG4	post3	peg	11	26	849	1	Plate849_1_Blehert_14Jun19_KLP	Undetermined	5/21/2019	wall	L7	dry	3.8	239
Ontario Site	UW18RLG4	post3	peg	11	26	849	2	Plate849_2_Blehert_14Jun19_KLP	Undetermined	5/21/2019	wall	L7	dry	3.8	239
Ontario Site	UW18RLH4	post3	peg	11	30	849	1	Plate849_1_Blehert_14Jun19_KLP	Undetermined	5/21/2019	wall	L8	dry	4.2	239
Ontario Site	UW18RLH4	post3	peg	11	30	849	2	Plate849_2_Blehert_14Jun19_KLP	39.417461400000001	5/21/2019	wall	L8	dry	4.2	239
Ontario Site	UW18RLI4	post3	peg	11	35	849	1	Plate849_1_Blehert_14Jun19_KLP	38.569190980000002	5/21/2019	wall	L9	wet	3.7	239
Ontario Site	UW18RLI4	post3	peg	11	35	849	2	Plate849_2_Blehert_14Jun19_KLP	37.876003269999998	5/21/2019	wall	L9	wet	3.7	239
Ontario Site	UW18RLJ4	post3	peg	11	38	849	1	Plate849_1_Blehert_14Jun19_KLP	37.210197450000003	5/21/2019	wall	L10	wet	3.8	239
Ontario Site	UW18RLJ4	post3	peg	11	38	849	2	Plate849_2_Blehert_14Jun19_KLP	37.521698000000001	5/21/2019	wall	L10	wet	3.8	239
Ontario Site	UW18RLK4	post3	peg	11	41	849	1	Plate849_1_Blehert_14Jun19_KLP	39.991320039999998	5/21/2019	wall	L11	dry	3.6	239
Ontario Site	UW18RLK4	post3	peg	11	41	849	2	Plate849_2_Blehert_14Jun19_KLP	39.992252350000001	5/21/2019	wall	L11	dry	3.6	239
Ontario Site	UW18RLL4	post3	peg	11	45	849	1	Plate849_1_Blehert_14Jun19_KLP	39.460388180000002	5/21/2019	wall	L12	dry	3.8	239
Ontario Site	UW18RLL4	post3	peg	11	45	849	2	Plate849_2_Blehert_14Jun19_KLP	39.065387729999998	5/21/2019	wall	L12	dry	3.8	239
Ontario Site	UW18RLM4	post3	peg	11	50	850	1	Plate850_1_Blehert_20Jun19_KLP	Undetermined	5/21/2019	wall	L13	dry	3.5	239
Ontario Site	UW18RLM4	post3	peg	11	50	850	2	Plate850_2_Blehert_20Jun19_KLP	39.885814670000002	5/21/2019	wall	L13	dry	3.5	239
Ontario Site	UW18RLN4	post3	peg	11	55	850	1	Plate850_1_Blehert_20Jun19_KLP	Undetermined	5/21/2019	wall	L14	dry	3.9	239
Ontario Site	UW18RLN4	post3	peg	11	55	850	2	Plate850_2_Blehert_20Jun19_KLP	Undetermined	5/21/2019	wall	L14	dry	3.9	239
Ontario Site	UW18RLO4	post3	peg	11	59	850	1	Plate850_1_Blehert_20Jun19_KLP	38.774032589999997	5/21/2019	wall	L15	wet	3.3	239
Ontario Site	UW18RLO4	post3	peg	11	59	850	2	Plate850_2_Blehert_20Jun19_KLP	Undetermined	5/21/2019	wall	L15	wet	3.3	239
Ontario Site	UW18RLP4	post3	peg	11	63	850	1	Plate850_1_Blehert_20Jun19_KLP	37.071704859999997	5/21/2019	ceiling	L16	dry	3	239
Ontario Site	UW18RLP4	post3	peg	11	63	850	2	Plate850_2_Blehert_20Jun19_KLP	36.9691124	5/21/2019	ceiling	L16	dry	3	239
Ontario Site	UW18RLQ4	post3	peg	11	65	850	1	Plate850_1_Blehert_20Jun19_KLP	Undetermined	5/21/2019	ceiling	L17	dry	3.7	239
Ontario Site	UW18RLQ4	post3	peg	11	65	850	2	Plate850_2_Blehert_20Jun19_KLP	Undetermined	5/21/2019	ceiling	L17	dry	3.7	239
Ontario Site	UW18RLR4	post3	peg	11	72	850	1	Plate850_1_Blehert_20Jun19_KLP	37.856262209999997	5/21/2019	ceiling	L18	dry	3.5	239
Ontario Site	UW18RLR4	post3	peg	11	72	850	2	Plate850_2_Blehert_20Jun19_KLP	37.187450409999997	5/21/2019	ceiling	L18	dry	3.5	239
Ontario Site	UW18RLS4	post3	peg	11	75	850	1	Plate850_1_Blehert_20Jun19_KLP	36.388507840000003	5/21/2019	ceiling	L19	dry	3.7	239
Ontario Site	UW18RLS4	post3	peg	11	75	850	2	Plate850_2_Blehert_20Jun19_KLP	35.603969569999997	5/21/2019	ceiling	L19	dry	3.7	239
Ontario Site	UW18RLT4	post3	peg	11	79	850	1	Plate850_1_Blehert_20Jun19_KLP	35.984375	5/21/2019	ceiling	L20	dry	3.6	239
Ontario Site	UW18RLT4	post3	peg	11	79	850	2	Plate850_2_Blehert_20Jun19_KLP	35.842830659999997	5/21/2019	ceiling	L20	dry	3.6	239
Ontario Site	UW18RLU4	post3	peg	11	81	850	1	Plate850_1_Blehert_20Jun19_KLP	Undetermined	5/21/2019	ceiling	L21	dry	3.4	239
Ontario Site	UW18RLU4	post3	peg	11	81	850	2	Plate850_2_Blehert_20Jun19_KLP	Undetermined	5/21/2019	ceiling	L21	dry	3.4	239
Ontario Site	UW18RLV4	post3	peg	11	87	850	1	Plate850_1_Blehert_20Jun19_KLP	Undetermined	5/21/2019	ceiling	L22	dry	3.8	239
Ontario Site	UW18RLV4	post3	peg	11	87	850	2	Plate850_2_Blehert_20Jun19_KLP	Undetermined	5/21/2019	ceiling	L22	dry	3.8	239
Ontario Site	UW18RLW4	post3	peg	11	90	850	1	Plate850_1_Blehert_20Jun19_KLP	36.822624210000001	5/21/2019	ceiling	L23	dry	3.2	239
Ontario Site	UW18RLW4	post3	peg	11	90	850	2	Plate850_2_Blehert_20Jun19_KLP	36.118236539999998	5/21/2019	ceiling	L23	dry	3.2	239
Ontario Site	UW18RLX4	post3	peg	11	94	850	1	Plate850_1_Blehert_20Jun19_KLP	37.556674960000002	5/21/2019	ceiling	L24	dry	3.8	239
Ontario Site	UW18RLX4	post3	peg	11	94	850	2	Plate850_2_Blehert_20Jun19_KLP	37.764606479999998	5/21/2019	ceiling	L24	dry	3.8	239
Ontario Site	UW18RLY4	post3	peg	11	98	850	1	Plate850_1_Blehert_20Jun19_KLP	38.417449949999998	5/21/2019	ceiling	L25	dry	3.6	239
Ontario Site	UW18RLY4	post3	peg	11	98	850	2	Plate850_2_Blehert_20Jun19_KLP	38.01482773	5/21/2019	ceiling	L25	dry	3.6	239
Ontario Site	UW18RLZ4	post3	peg	11	102	850	1	Plate850_1_Blehert_20Jun19_KLP	39.85921173	5/21/2019	ceiling	L26	dry	3.9	239
Ontario Site	UW18RLZ4	post3	peg	11	102	850	2	Plate850_2_Blehert_20Jun19_KLP	Undetermined	5/21/2019	ceiling	L26	dry	3.9	239
Alabama Site	19UVP0204W	opre	con	1	124	741	1	Plate741_1_Blehert_16Nov18_KLP	Undetermined	10/29/2018	wall	R1	dry	9	1
Alabama Site	19UVP0204W	opre	con	1	124	741	2	Plate741_2_Blehert_16Nov18_KLP	Undetermined	10/29/2018	wall	R1	dry	9	1
Alabama Site	19UVP0206W	opre	con	1	126	741	1	Plate741_1_Blehert_16Nov18_KLP	Undetermined	10/29/2018	wall	R2	dry	7.7	1
Alabama Site	19UVP0206W	opre	con	1	126	741	2	Plate741_2_Blehert_16Nov18_KLP	39.272345639999998	10/29/2018	wall	R2	dry	7.7	1
Alabama Site	19UVP0206W	post1	con	1	126	763	1	Plate763_1_Blehert_3Jan19_KLP	Undetermined	12/18/2018	wall	R2	dry	NA	51
Alabama Site	19UVP0206W	post1	con	1	126	763	2	Plate763_2_Blehert_3Jan19_KLP	Undetermined	12/18/2018	wall	R2	dry	NA	51
Alabama Site	19UVP0206W	post2	con	1	126	820	1	Plate820_1_Blehert_1Apr19_KLP	39.27119064	3/19/2019	wall	R2	dry	13.3	143
Alabama Site	19UVP0206W	post2	con	1	126	820	2	Plate820_2_Blehert_1Apr19_KLP	Undetermined	3/19/2019	wall	R2	dry	13.3	143
Alabama Site	19UVP0211W	opre	con	1	131	741	1	Plate741_1_Blehert_16Nov18_KLP	Undetermined	10/29/2018	wall	R3	wet	7.1	1
Alabama Site	19UVP0211W	opre	con	1	131	741	2	Plate741_2_Blehert_16Nov18_KLP	Undetermined	10/29/2018	wall	R3	wet	7.1	1
Alabama Site	19UVP0213W	opre	con	1	133	741	1	Plate741_1_Blehert_16Nov18_KLP	Undetermined	10/29/2018	wall	R4	dry	7.3	1
Alabama Site	19UVP0213W	opre	con	1	133	741	2	Plate741_2_Blehert_16Nov18_KLP	Undetermined	10/29/2018	wall	R4	dry	7.3	1
Alabama Site	19UVP0217W	opre	con	1	137	741	1	Plate741_1_Blehert_16Nov18_KLP	Undetermined	10/29/2018	wall	R5	wet	7.1	1
Alabama Site	19UVP0217W	opre	con	1	137	741	2	Plate741_2_Blehert_16Nov18_KLP	39.582125230000003	10/29/2018	wall	R5	wet	7.1	1
Alabama Site	19UVP0217W	post1	con	1	137	763	1	Plate763_1_Blehert_3Jan19_KLP	Undetermined	12/18/2018	wall	R5	wet	NA	51
Alabama Site	19UVP0217W	post1	con	1	137	763	2	Plate763_2_Blehert_3Jan19_KLP	Undetermined	12/18/2018	wall	R5	wet	NA	51
Alabama Site	19UVP0217W	post2	con	1	137	820	1	Plate820_1_Blehert_1Apr19_KLP	Undetermined	3/19/2019	wall	R5	wet	12.8	143
Alabama Site	19UVP0217W	post2	con	1	137	820	2	Plate820_2_Blehert_1Apr19_KLP	Undetermined	3/19/2019	wall	R5	wet	12.8	143
Alabama Site	19UVP0222W	opre	con	1	142	741	1	Plate741_1_Blehert_16Nov18_KLP	38.852855679999998	10/29/2018	wall	R6	dry	6.9	1
Alabama Site	19UVP0222W	opre	con	1	142	741	2	Plate741_2_Blehert_16Nov18_KLP	38.685443550000002	10/29/2018	wall	R6	dry	6.9	1
Alabama Site	19UVP0222W	post1	con	1	142	763	1	Plate763_1_Blehert_3Jan19_KLP	Undetermined	12/18/2018	wall	R6	dry	NA	51
Alabama Site	19UVP0222W	post1	con	1	142	763	2	Plate763_2_Blehert_3Jan19_KLP	Undetermined	12/18/2018	wall	R6	dry	NA	51
Alabama Site	19UVP0222W	post2	con	1	142	820	1	Plate820_1_Blehert_1Apr19_KLP	Undetermined	3/19/2019	wall	R6	dry	11.6	143
Alabama Site	19UVP0222W	post2	con	1	142	820	2	Plate820_2_Blehert_1Apr19_KLP	Undetermined	3/19/2019	wall	R6	dry	11.6	143
Alabama Site	19UVP0225W	opre	con	1	145	741	1	Plate741_1_Blehert_16Nov18_KLP	Undetermined	10/29/2018	wall	R7	dry	5.5	1
Alabama Site	19UVP0225W	opre	con	1	145	741	2	Plate741_2_Blehert_16Nov18_KLP	Undetermined	10/29/2018	wall	R7	dry	5.5	1
Alabama Site	19UVP0230W	opre	con	1	150	741	1	Plate741_1_Blehert_16Nov18_KLP	Undetermined	10/29/2018	wall	R8	dry	6.2	1
Alabama Site	19UVP0230W	opre	con	1	150	741	2	Plate741_2_Blehert_16Nov18_KLP	Undetermined	10/29/2018	wall	R8	dry	6.2	1
Alabama Site	19UVP0235W	opre	con	1	155	741	1	Plate741_1_Blehert_16Nov18_KLP	Undetermined	10/29/2018	wall	R9	dry	6.3	1
Alabama Site	19UVP0235W	opre	con	1	155	741	2	Plate741_2_Blehert_16Nov18_KLP	Undetermined	10/29/2018	wall	R9	dry	6.3	1
Alabama Site	19UVP0239W	opre	con	1	159	741	1	Plate741_1_Blehert_16Nov18_KLP	Undetermined	10/29/2018	wall	R10	dry	6.6	1
Alabama Site	19UVP0239W	opre	con	1	159	741	2	Plate741_2_Blehert_16Nov18_KLP	Undetermined	10/29/2018	wall	R10	dry	6.6	1
Alabama Site	19UVP0244W	opre	con	1	164	741	1	Plate741_1_Blehert_16Nov18_KLP	Undetermined	10/29/2018	wall	R11	dry	6.8	1
Alabama Site	19UVP0244W	opre	con	1	164	741	2	Plate741_2_Blehert_16Nov18_KLP	Undetermined	10/29/2018	wall	R11	dry	6.8	1
Alabama Site	19UVP0247W	opre	con	1	167	741	1	Plate741_1_Blehert_16Nov18_KLP	Undetermined	10/29/2018	wall	R12	dry	6.9	1
Alabama Site	19UVP0247W	opre	con	1	167	741	2	Plate741_2_Blehert_16Nov18_KLP	Undetermined	10/29/2018	wall	R12	dry	6.9	1
Alabama Site	19UVP0250W	opre	con	1	170	741	1	Plate741_1_Blehert_16Nov18_KLP	Undetermined	10/29/2018	wall	R13	dry	7	1
Alabama Site	19UVP0250W	opre	con	1	170	741	2	Plate741_2_Blehert_16Nov18_KLP	Undetermined	10/29/2018	wall	R13	dry	7	1
Alabama Site	19UVP0254W	opre	con	1	174	741	1	Plate741_1_Blehert_16Nov18_KLP	Undetermined	10/29/2018	wall	R14	dry	6.9	1
Alabama Site	19UVP0254W	opre	con	1	174	741	2	Plate741_2_Blehert_16Nov18_KLP	Undetermined	10/29/2018	wall	R14	dry	6.9	1
Alabama Site	19UVP0254W	post2	con	1	174	820	1	Plate820_1_Blehert_1Apr19_KLP	Undetermined	3/19/2019	wall	R14	dry	11	NA
Alabama Site	19UVP0254W	post2	con	1	174	820	2	Plate820_2_Blehert_1Apr19_KLP	Undetermined	3/19/2019	wall	R14	dry	11	NA
Alabama Site	19UVP0257W	opre	con	1	177	741	1	Plate741_1_Blehert_16Nov18_KLP	38.191085819999998	10/29/2018	wall	R15	dry	6.9	1
Alabama Site	19UVP0257W	opre	con	1	177	741	2	Plate741_2_Blehert_16Nov18_KLP	38.52158455	10/29/2018	wall	R15	dry	6.9	1
Alabama Site	19UVP0257W	post1	con	1	177	763	1	Plate763_1_Blehert_3Jan19_KLP	Undetermined	12/18/2018	wall	R15	dry	NA	51
Alabama Site	19UVP0257W	post1	con	1	177	763	2	Plate763_2_Blehert_3Jan19_KLP	Undetermined	12/18/2018	wall	R15	dry	NA	51
Alabama Site	19UVP0257W	post2	con	1	177	820	1	Plate820_1_Blehert_1Apr19_KLP	Undetermined	3/19/2019	wall	R15	dry	9.5	143
Alabama Site	19UVP0257W	post2	con	1	177	820	2	Plate820_2_Blehert_1Apr19_KLP	Undetermined	3/19/2019	wall	R15	dry	9.5	143
Alabama Site	19UVP0264W	opre	con	1	184	741	1	Plate741_1_Blehert_16Nov18_KLP	Undetermined	10/29/2018	ceiling	R16	dry	9.7	1
Alabama Site	19UVP0264W	opre	con	1	184	741	2	Plate741_2_Blehert_16Nov18_KLP	Undetermined	10/29/2018	ceiling	R16	dry	9.7	1
Alabama Site	19UVP0267W	opre	con	1	187	741	1	Plate741_1_Blehert_16Nov18_KLP	Undetermined	10/29/2018	ceiling	R17	dry	9.3	1
Alabama Site	19UVP0267W	opre	con	1	187	741	2	Plate741_2_Blehert_16Nov18_KLP	Undetermined	10/29/2018	ceiling	R17	dry	9.3	1
Alabama Site	19UVP0271W	opre	con	1	191	741	1	Plate741_1_Blehert_16Nov18_KLP	Undetermined	10/29/2018	ceiling	R18	dry	9.2	1
Alabama Site	19UVP0271W	opre	con	1	191	741	2	Plate741_2_Blehert_16Nov18_KLP	Undetermined	10/29/2018	ceiling	R18	dry	9.2	1
Alabama Site	19UVP0271W	post2	con	1	191	820	1	Plate820_1_Blehert_1Apr19_KLP	37.585426330566399	3/19/2019	ceiling	R18	dry	13.5	143
Alabama Site	19UVP0271W	post2	con	1	191	820	2	Plate820_2_Blehert_1Apr19_KLP	37.622650146484375	3/19/2019	ceiling	R18	dry	13.5	143
Alabama Site	19UVP0276W	opre	con	1	196	741	1	Plate741_1_Blehert_16Nov18_KLP	Undetermined	10/29/2018	ceiling	R19	dry	9.2	1
Alabama Site	19UVP0276W	opre	con	1	196	741	2	Plate741_2_Blehert_16Nov18_KLP	38.593145130000003	10/29/2018	ceiling	R19	dry	9.2	1
Alabama Site	19UVP0276W	post1	con	1	196	763	1	Plate763_1_Blehert_3Jan19_KLP	39.952196499999999	12/18/2018	ceiling	R19	dry	NA	51
Alabama Site	19UVP0276W	post1	con	1	196	763	2	Plate763_2_Blehert_3Jan19_KLP	Undetermined	12/18/2018	ceiling	R19	dry	NA	51
Alabama Site	19UVP0276W	post2	con	1	196	820	1	Plate820_1_Blehert_1Apr19_KLP	39.82451477	3/19/2019	ceiling	R19	dry	12	143
Alabama Site	19UVP0276W	post2	con	1	196	820	2	Plate820_2_Blehert_1Apr19_KLP	Undetermined	3/19/2019	ceiling	R19	dry	12	143
Alabama Site	19UVP0280W	opre	con	1	200	741	1	Plate741_1_Blehert_16Nov18_KLP	Undetermined	10/29/2018	ceiling	R20	dry	9.1	1
Alabama Site	19UVP0280W	opre	con	1	200	741	2	Plate741_2_Blehert_16Nov18_KLP	Undetermined	10/29/2018	ceiling	R20	dry	9.1	1
Alabama Site	19UVP0281W	opre	con	1	201	742	1	Plate742_1_Blehert_19Nov18_KLP	Undetermined	10/29/2018	ceiling	R21	wet	9.6	1
Alabama Site	19UVP0281W	opre	con	1	201	742	2	Plate742_2_Blehert_19Nov18_KLP	Undetermined	10/29/2018	ceiling	R21	wet	9.6	1
Alabama Site	19UVP0286W	opre	con	1	206	742	1	Plate742_1_Blehert_19Nov18_KLP	Undetermined	10/29/2018	ceiling	R22	dry	11.9	1
Alabama Site	19UVP0286W	opre	con	1	206	742	2	Plate742_2_Blehert_19Nov18_KLP	Undetermined	10/29/2018	ceiling	R22	dry	11.9	1
Alabama Site	19UVP0291W	opre	con	1	211	742	1	Plate742_1_Blehert_19Nov18_KLP	Undetermined	10/29/2018	ceiling	R23	dry	11.6	1
Alabama Site	19UVP0291W	opre	con	1	211	742	2	Plate742_2_Blehert_19Nov18_KLP	Undetermined	10/29/2018	ceiling	R23	dry	11.6	1
Alabama Site	19UVP0296W	opre	con	1	216	742	1	Plate742_1_Blehert_19Nov18_KLP	38.829887390000003	10/29/2018	ceiling	R24	dry	10.2	1
Alabama Site	19UVP0296W	opre	con	1	216	742	2	Plate742_2_Blehert_19Nov18_KLP	Undetermined	10/29/2018	ceiling	R24	dry	10.2	1
Alabama Site	19UVP0296W	post1	con	1	216	763	1	Plate763_1_Blehert_3Jan19_KLP	Undetermined	12/18/2018	ceiling	R24	dry	NA	51
Alabama Site	19UVP0296W	post1	con	1	216	763	2	Plate763_2_Blehert_3Jan19_KLP	Undetermined	12/18/2018	ceiling	R24	dry	NA	51
Alabama Site	19UVP0296W	post2	con	1	216	820	1	Plate820_1_Blehert_1Apr19_KLP	Undetermined	3/19/2019	ceiling	R24	dry	11.8	143
Alabama Site	19UVP0296W	post2	con	1	216	820	2	Plate820_2_Blehert_1Apr19_KLP	Undetermined	3/19/2019	ceiling	R24	dry	11.8	143
Alabama Site	19UVP0298W	opre	con	1	218	742	1	Plate742_1_Blehert_19Nov18_KLP	38.931743619999999	10/29/2018	ceiling	R25	dry	9.6	1
Alabama Site	19UVP0298W	opre	con	1	218	742	2	Plate742_2_Blehert_19Nov18_KLP	Undetermined	10/29/2018	ceiling	R25	dry	9.6	1
Alabama Site	19UVP0298W	post1	con	1	218	763	1	Plate763_1_Blehert_3Jan19_KLP	Undetermined	12/18/2018	ceiling	R25	dry	NA	51
Alabama Site	19UVP0298W	post1	con	1	218	763	2	Plate763_2_Blehert_3Jan19_KLP	Undetermined	12/18/2018	ceiling	R25	dry	NA	51
Alabama Site	19UVP0298W	post2	con	1	218	820	1	Plate820_1_Blehert_1Apr19_KLP	Undetermined	3/19/2019	ceiling	R25	dry	10.6	143
Alabama Site	19UVP0298W	post2	con	1	218	820	2	Plate820_2_Blehert_1Apr19_KLP	Undetermined	3/19/2019	ceiling	R25	dry	10.6	143
Alabama Site	19UVP0301W	opre	con	1	221	742	1	Plate742_1_Blehert_19Nov18_KLP	Undetermined	10/29/2018	ceiling	R26	wet	10.6	1
Alabama Site	19UVP0301W	opre	con	1	221	742	2	Plate742_2_Blehert_19Nov18_KLP	Undetermined	10/29/2018	ceiling	R26	wet	10.6	1
Alabama Site	19UVP0307W	opre	con	1	227	742	1	Plate742_1_Blehert_19Nov18_KLP	38.784523010000001	10/29/2018	ceiling	R27	dry	12.5	1
Alabama Site	19UVP0307W	opre	con	1	227	742	2	Plate742_2_Blehert_19Nov18_KLP	38.56968689	10/29/2018	ceiling	R27	dry	12.5	1
Alabama Site	19UVP0307W	post1	con	1	227	763	1	Plate763_1_Blehert_3Jan19_KLP	Undetermined	12/18/2018	ceiling	R27	dry	NA	51
Alabama Site	19UVP0307W	post1	con	1	227	763	2	Plate763_2_Blehert_3Jan19_KLP	Undetermined	12/18/2018	ceiling	R27	dry	NA	51
Alabama Site	19UVP0307W	post2	con	1	227	820	1	Plate820_1_Blehert_1Apr19_KLP	Undetermined	3/19/2019	ceiling	R27	dry	12.1	143
Alabama Site	19UVP0307W	post2	con	1	227	820	2	Plate820_2_Blehert_1Apr19_KLP	Undetermined	3/19/2019	ceiling	R27	dry	12.1	143
Alabama Site	19UVP0311W	opre	con	1	231	742	1	Plate742_1_Blehert_19Nov18_KLP	39.031810759999999	10/29/2018	ceiling	R28	dry	11.9	1
Alabama Site	19UVP0311W	opre	con	1	231	742	2	Plate742_2_Blehert_19Nov18_KLP	Undetermined	10/29/2018	ceiling	R28	dry	11.9	1
Alabama Site	19UVP0311W	post1	con	1	231	763	1	Plate763_1_Blehert_3Jan19_KLP	Undetermined	12/18/2018	ceiling	R28	dry	NA	51
Alabama Site	19UVP0311W	post1	con	1	231	763	2	Plate763_2_Blehert_3Jan19_KLP	Undetermined	12/18/2018	ceiling	R28	dry	NA	51
Alabama Site	19UVP0311W	post2	con	1	231	820	1	Plate820_1_Blehert_1Apr19_KLP	35.864685059999999	3/19/2019	ceiling	R28	dry	12.9	143
Alabama Site	19UVP0311W	post2	con	1	231	820	2	Plate820_2_Blehert_1Apr19_KLP	36.123992919999999	3/19/2019	ceiling	R28	dry	12.9	143
Alabama Site	19UVP0315W	opre	con	1	235	742	1	Plate742_1_Blehert_19Nov18_KLP	38.928630830000003	10/29/2018	ceiling	R29	dry	9.9	1
Alabama Site	19UVP0315W	opre	con	1	235	742	2	Plate742_2_Blehert_19Nov18_KLP	Undetermined	10/29/2018	ceiling	R29	dry	9.9	1
Alabama Site	19UVP0315W	post1	con	1	235	763	1	Plate763_1_Blehert_3Jan19_KLP	39.252429960000001	12/18/2018	ceiling	R29	dry	NA	51
Alabama Site	19UVP0315W	post1	con	1	235	763	2	Plate763_2_Blehert_3Jan19_KLP	Undetermined	12/18/2018	ceiling	R29	dry	NA	51
Alabama Site	19UVP0315W	post2	con	1	235	820	1	Plate820_1_Blehert_1Apr19_KLP	Undetermined	3/19/2019	ceiling	R29	dry	12.6	143
Alabama Site	19UVP0315W	post2	con	1	235	820	2	Plate820_2_Blehert_1Apr19_KLP	Undetermined	3/19/2019	ceiling	R29	dry	12.6	143
Alabama Site	19UVP0319W	opre	con	1	239	742	1	Plate742_1_Blehert_19Nov18_KLP	Undetermined	10/29/2018	ceiling	R30	dry	11.2	1
Alabama Site	19UVP0319W	opre	con	1	239	742	2	Plate742_2_Blehert_19Nov18_KLP	Undetermined	10/29/2018	ceiling	R30	dry	11.2	1
Arkansas Site	19UVP0324W	opre	con	1	244	742	1	Plate742_1_Blehert_19Nov18_KLP	38.969921110000001	10/31/2018	wall	P1	wet	12.1	1
Arkansas Site	19UVP0324W	opre	con	1	244	742	2	Plate742_2_Blehert_19Nov18_KLP	38.640022279999997	10/31/2018	wall	P1	wet	12.1	1
Arkansas Site	19UVP0324W	post1	con	1	244	763	1	Plate763_1_Blehert_3Jan19_KLP	38.772949220000001	12/18/2018	wall	P1	wet	NA	49
Arkansas Site	19UVP0324W	post1	con	1	244	763	2	Plate763_2_Blehert_3Jan19_KLP	38.538959499999997	12/18/2018	wall	P1	wet	NA	49
Arkansas Site	19UVP0324W	post2	con	1	244	819	1	Plate819_1_Blehert_1Apr19_KLP	39.741806029999999	3/19/2019	wall	P1	dry	14.3	140
Arkansas Site	19UVP0324W	post2	con	1	244	819	2	Plate819_2_Blehert_1Apr19_KLP	39.896002199999998	3/19/2019	wall	P1	dry	14.3	140
Arkansas Site	19UVP0327W	opre	con	1	247	742	1	Plate742_1_Blehert_19Nov18_KLP	Undetermined	10/31/2018	wall	P2	wet	12.1	1
Arkansas Site	19UVP0327W	opre	con	1	247	742	2	Plate742_2_Blehert_19Nov18_KLP	Undetermined	10/31/2018	wall	P2	wet	12.1	1
Arkansas Site	19UVP0332W	opre	con	1	252	742	1	Plate742_1_Blehert_19Nov18_KLP	Undetermined	10/31/2018	wall	P3	wet	12.7	1
Arkansas Site	19UVP0332W	opre	con	1	252	742	2	Plate742_2_Blehert_19Nov18_KLP	Undetermined	10/31/2018	wall	P3	wet	12.7	1
Arkansas Site	19UVP0336W	opre	con	1	256	742	1	Plate742_1_Blehert_19Nov18_KLP	Undetermined	10/31/2018	wall	P4	dry	11.7	1
Arkansas Site	19UVP0336W	opre	con	1	256	742	2	Plate742_2_Blehert_19Nov18_KLP	Undetermined	10/31/2018	wall	P4	dry	11.7	1
Arkansas Site	19UVP0339W	opre	con	1	259	742	1	Plate742_1_Blehert_19Nov18_KLP	38.782081599999998	10/31/2018	wall	P5	wet	11.8	1
Arkansas Site	19UVP0339W	opre	con	1	259	742	2	Plate742_2_Blehert_19Nov18_KLP	39.275653839999997	10/31/2018	wall	P5	wet	11.8	1
Arkansas Site	19UVP0339W	post1	con	1	259	763	1	Plate763_1_Blehert_3Jan19_KLP	Undetermined	12/18/2018	wall	P5	dripping	NA	49
Arkansas Site	19UVP0339W	post1	con	1	259	763	2	Plate763_2_Blehert_3Jan19_KLP	Undetermined	12/18/2018	wall	P5	dripping	NA	49
Arkansas Site	19UVP0339W	post2	con	1	259	819	1	Plate819_1_Blehert_1Apr19_KLP	Undetermined	3/19/2019	wall	P5	wet	14.3	140
Arkansas Site	19UVP0339W	post2	con	1	259	819	2	Plate819_2_Blehert_1Apr19_KLP	Undetermined	3/19/2019	wall	P5	wet	14.3	140
Arkansas Site	19UVP0344W	opre	con	1	264	742	1	Plate742_1_Blehert_19Nov18_KLP	Undetermined	10/31/2018	wall	P6	wet	12.4	1
Arkansas Site	19UVP0344W	opre	con	1	264	742	2	Plate742_2_Blehert_19Nov18_KLP	Undetermined	10/31/2018	wall	P6	wet	12.4	1
Arkansas Site	19UVP0346W	opre	con	1	266	742	1	Plate742_1_Blehert_19Nov18_KLP	Undetermined	10/31/2018	wall	P7	wet	12.3	1
Arkansas Site	19UVP0346W	opre	con	1	266	742	2	Plate742_2_Blehert_19Nov18_KLP	Undetermined	10/31/2018	wall	P7	wet	12.3	1
Arkansas Site	19UVP0350W	opre	con	1	270	742	1	Plate742_1_Blehert_19Nov18_KLP	39.159152980000002	10/31/2018	wall	P8	dry	12.6	1
Arkansas Site	19UVP0350W	opre	con	1	270	742	2	Plate742_2_Blehert_19Nov18_KLP	39.254564770000002	10/31/2018	wall	P8	dry	12.6	1
Arkansas Site	19UVP0350W	post1	con	1	270	763	1	Plate763_1_Blehert_3Jan19_KLP	Undetermined	12/18/2018	wall	P8	dry	NA	49
Arkansas Site	19UVP0350W	post1	con	1	270	763	2	Plate763_2_Blehert_3Jan19_KLP	Undetermined	12/18/2018	wall	P8	dry	NA	49
Arkansas Site	19UVP0350W	post2	con	1	270	819	1	Plate819_1_Blehert_1Apr19_KLP	Undetermined	3/19/2019	wall	P8	dry	14.5	140
Arkansas Site	19UVP0350W	post2	con	1	270	819	2	Plate819_2_Blehert_1Apr19_KLP	Undetermined	3/19/2019	wall	P8	dry	14.5	140
Arkansas Site	19UVP0353W	opre	con	1	273	742	1	Plate742_1_Blehert_19Nov18_KLP	Undetermined	10/31/2018	wall	P9	dripping	14.3	1
Arkansas Site	19UVP0353W	opre	con	1	273	742	2	Plate742_2_Blehert_19Nov18_KLP	Undetermined	10/31/2018	wall	P9	dripping	14.3	1
Arkansas Site	19UVP0357W	opre	con	1	277	742	1	Plate742_1_Blehert_19Nov18_KLP	Undetermined	10/31/2018	wall	P10	wet	15.3	1
Arkansas Site	19UVP0357W	opre	con	1	277	742	2	Plate742_2_Blehert_19Nov18_KLP	Undetermined	10/31/2018	wall	P10	wet	15.3	1
Arkansas Site	19UVP0364W	opre	con	1	284	743	1	Plate743_1_Blehert_21Nov18_KLP	Undetermined	10/31/2018	wall	P11	wet	14.1	1
Arkansas Site	19UVP0364W	opre	con	1	284	743	2	Plate743_2_Blehert_21Nov18_KLP	39.991438289999998	10/31/2018	wall	P11	wet	14.1	1
Arkansas Site	19UVP0364W	post1	con	1	284	763	1	Plate763_1_Blehert_3Jan19_KLP	Undetermined	12/18/2018	wall	P11	dripping	NA	49
Arkansas Site	19UVP0364W	post1	con	1	284	763	2	Plate763_2_Blehert_3Jan19_KLP	Undetermined	12/18/2018	wall	P11	dripping	NA	49
Arkansas Site	19UVP0364W	post2	con	1	284	819	1	Plate819_1_Blehert_1Apr19_KLP	Undetermined	3/19/2019	wall	P11	wet	14.1	140
Arkansas Site	19UVP0364W	post2	con	1	284	819	2	Plate819_2_Blehert_1Apr19_KLP	Undetermined	3/19/2019	wall	P11	wet	14.1	140
Arkansas Site	19UVP0367W	opre	con	1	287	743	1	Plate743_1_Blehert_21Nov18_KLP	Undetermined	10/31/2018	wall	P12	wet	13.9	1
Arkansas Site	19UVP0367W	opre	con	1	287	743	2	Plate743_2_Blehert_21Nov18_KLP	39.451625819999997	10/31/2018	wall	P12	wet	13.9	1
Arkansas Site	19UVP0367W	post1	con	1	287	763	1	Plate763_1_Blehert_3Jan19_KLP	Undetermined	12/18/2018	wall	P12	wet	NA	49
Arkansas Site	19UVP0367W	post1	con	1	287	763	2	Plate763_2_Blehert_3Jan19_KLP	Undetermined	12/18/2018	wall	P12	wet	NA	49
Arkansas Site	19UVP0367W	post2	con	1	287	819	1	Plate819_1_Blehert_1Apr19_KLP	Undetermined	3/19/2019	wall	P12	wet	14.1	140
Arkansas Site	19UVP0367W	post2	con	1	287	819	2	Plate819_2_Blehert_1Apr19_KLP	Undetermined	3/19/2019	wall	P12	wet	14.1	140
Arkansas Site	19UVP0369W	opre	con	1	289	743	1	Plate743_1_Blehert_21Nov18_KLP	39.985221340000002	10/31/2018	wall	P13	dry	13.2	1
Arkansas Site	19UVP0369W	opre	con	1	289	743	2	Plate743_2_Blehert_21Nov18_KLP	39.962545310000003	10/31/2018	wall	P13	dry	13.2	1
Arkansas Site	19UVP0369W	post1	con	1	289	763	1	Plate763_1_Blehert_3Jan19_KLP	Undetermined	12/18/2018	wall	P13	dry	NA	49
Arkansas Site	19UVP0369W	post1	con	1	289	763	2	Plate763_2_Blehert_3Jan19_KLP	Undetermined	12/18/2018	wall	P13	dry	NA	49
Arkansas Site	19UVP0369W	post2	con	1	289	819	1	Plate819_1_Blehert_1Apr19_KLP	Undetermined	3/19/2019	wall	P13	dry	14.1	140
Arkansas Site	19UVP0369W	post2	con	1	289	819	2	Plate819_2_Blehert_1Apr19_KLP	Undetermined	3/19/2019	wall	P13	dry	14.1	140
Arkansas Site	19UVP0373W	opre	con	1	293	743	1	Plate743_1_Blehert_21Nov18_KLP	39.495845789999997	10/31/2018	wall	P14	dry	15.3	1
Arkansas Site	19UVP0373W	opre	con	1	293	743	2	Plate743_2_Blehert_21Nov18_KLP	Undetermined	10/31/2018	wall	P14	dry	15.3	1
Arkansas Site	19UVP0373W	post1	con	1	293	763	1	Plate763_1_Blehert_3Jan19_KLP	Undetermined	12/18/2018	wall	P14	dry	NA	49
Arkansas Site	19UVP0373W	post1	con	1	293	763	2	Plate763_2_Blehert_3Jan19_KLP	Undetermined	12/18/2018	wall	P14	dry	NA	49
Arkansas Site	19UVP0373W	post2	con	1	293	819	1	Plate819_1_Blehert_1Apr19_KLP	Undetermined	3/19/2019	wall	P14	dry	14	140
Arkansas Site	19UVP0373W	post2	con	1	293	819	2	Plate819_2_Blehert_1Apr19_KLP	Undetermined	3/19/2019	wall	P14	dry	14	140
Arkansas Site	19UVP0377W	opre	con	1	297	743	1	Plate743_1_Blehert_21Nov18_KLP	Undetermined	10/31/2018	wall	P15	dry	15	1
Arkansas Site	19UVP0377W	opre	con	1	297	743	2	Plate743_2_Blehert_21Nov18_KLP	Undetermined	10/31/2018	wall	P15	dry	15	1
Arkansas Site	19UVP0382W	opre	con	1	302	743	1	Plate743_1_Blehert_21Nov18_KLP	39.600372309999997	10/31/2018	ceiling	P16	dry	16.2	1
Arkansas Site	19UVP0382W	opre	con	1	302	743	2	Plate743_2_Blehert_21Nov18_KLP	39.010955809999999	10/31/2018	ceiling	P16	dry	16.2	1
Arkansas Site	19UVP0382W	post1	con	1	302	763	1	Plate763_1_Blehert_3Jan19_KLP	Undetermined	12/18/2018	ceiling	P16	dry	NA	49
Arkansas Site	19UVP0382W	post1	con	1	302	763	2	Plate763_2_Blehert_3Jan19_KLP	Undetermined	12/18/2018	ceiling	P16	dry	NA	49
Arkansas Site	19UVP0382W	post2	con	1	302	819	1	Plate819_1_Blehert_1Apr19_KLP	38.530021669999996	3/19/2019	ceiling	P16	dry	14	140
Arkansas Site	19UVP0382W	post2	con	1	302	819	2	Plate819_2_Blehert_1Apr19_KLP	Undetermined	3/19/2019	ceiling	P16	dry	14	140
Arkansas Site	19UVP0385W	opre	con	1	305	743	1	Plate743_1_Blehert_21Nov18_KLP	Undetermined	10/31/2018	ceiling	P17	wet	15.3	1
Arkansas Site	19UVP0385W	opre	con	1	305	743	2	Plate743_2_Blehert_21Nov18_KLP	Undetermined	10/31/2018	ceiling	P17	wet	15.3	1
Arkansas Site	19UVP0389W	opre	con	1	309	743	1	Plate743_1_Blehert_21Nov18_KLP	Undetermined	10/31/2018	ceiling	P18	wet	12.9	1
Arkansas Site	19UVP0389W	opre	con	1	309	743	2	Plate743_2_Blehert_21Nov18_KLP	Undetermined	10/31/2018	ceiling	P18	wet	12.9	1
Arkansas Site	19UVP0389W	post2	con	1	309	819	1	Plate819_1_Blehert_1Apr19_KLP	Undetermined	3/19/2019	ceiling	P18	dripping	14	140
Arkansas Site	19UVP0389W	post2	con	1	309	819	2	Plate819_2_Blehert_1Apr19_KLP	Undetermined	3/19/2019	ceiling	P18	dripping	14	140
Arkansas Site	19UVP0394W	opre	con	1	314	743	1	Plate743_1_Blehert_21Nov18_KLP	39.456054690000002	10/31/2018	ceiling	P19	dry	15	1
Arkansas Site	19UVP0394W	opre	con	1	314	743	2	Plate743_2_Blehert_21Nov18_KLP	Undetermined	10/31/2018	ceiling	P19	dry	15	1
Arkansas Site	19UVP0394W	post1	con	1	314	763	1	Plate763_1_Blehert_3Jan19_KLP	39.985641479999998	12/18/2018	ceiling	P19	dry	NA	49
Arkansas Site	19UVP0394W	post1	con	1	314	763	2	Plate763_2_Blehert_3Jan19_KLP	39.870174409999997	12/18/2018	ceiling	P19	dry	NA	49
Arkansas Site	19UVP0394W	post2	con	1	314	819	1	Plate819_1_Blehert_1Apr19_KLP	Undetermined	3/19/2019	ceiling	P19	dry	14.3	140
Arkansas Site	19UVP0394W	post2	con	1	314	819	2	Plate819_2_Blehert_1Apr19_KLP	Undetermined	3/19/2019	ceiling	P19	dry	14.3	140
Arkansas Site	19UVP0400W	opre	con	1	320	743	1	Plate743_1_Blehert_21Nov18_KLP	Undetermined	10/31/2018	ceiling	P20	wet	15.7	1
Arkansas Site	19UVP0400W	opre	con	1	320	743	2	Plate743_2_Blehert_21Nov18_KLP	Undetermined	10/31/2018	ceiling	P20	wet	15.7	1
Arkansas Site	19UVP0404W	opre	con	1	324	743	1	Plate743_1_Blehert_21Nov18_KLP	Undetermined	10/31/2018	ceiling	P21	dry	14.8	1
Arkansas Site	19UVP0404W	opre	con	1	324	743	2	Plate743_2_Blehert_21Nov18_KLP	Undetermined	10/31/2018	ceiling	P21	dry	14.8	1
Arkansas Site	19UVP0408W	opre	con	1	328	743	1	Plate743_1_Blehert_21Nov18_KLP	Undetermined	10/31/2018	ceiling	P22	wet	15.1	1
Arkansas Site	19UVP0408W	opre	con	1	328	743	2	Plate743_2_Blehert_21Nov18_KLP	Undetermined	10/31/2018	ceiling	P22	wet	15.1	1
Arkansas Site	19UVP0410W	opre	con	1	330	743	1	Plate743_1_Blehert_21Nov18_KLP	Undetermined	10/31/2018	ceiling	P23	wet	14.8	1
Arkansas Site	19UVP0410W	opre	con	1	330	743	2	Plate743_2_Blehert_21Nov18_KLP	Undetermined	10/31/2018	ceiling	P23	wet	14.8	1
Arkansas Site	19UVP0410W	post2	con	1	330	819	1	Plate819_1_Blehert_1Apr19_KLP	Undetermined	3/19/2019	ceiling	P23	wet	14.4	140
Arkansas Site	19UVP0410W	post2	con	1	330	819	2	Plate819_2_Blehert_1Apr19_KLP	Undetermined	3/19/2019	ceiling	P23	wet	14.4	140
Arkansas Site	19UVP0415W	opre	con	1	335	743	1	Plate743_1_Blehert_21Nov18_KLP	Undetermined	10/31/2018	ceiling	P24	wet	15.3	1
Arkansas Site	19UVP0415W	opre	con	1	335	743	2	Plate743_2_Blehert_21Nov18_KLP	Undetermined	10/31/2018	ceiling	P24	wet	15.3	1
Arkansas Site	19UVP0419W	opre	con	1	339	743	1	Plate743_1_Blehert_21Nov18_KLP	Undetermined	10/31/2018	ceiling	P25	wet	14.8	1
Arkansas Site	19UVP0419W	opre	con	1	339	743	2	Plate743_2_Blehert_21Nov18_KLP	Undetermined	10/31/2018	ceiling	P25	wet	14.8	1
Arkansas Site	19UVP0421W	opre	con	1	341	743	1	Plate743_1_Blehert_21Nov18_KLP	Undetermined	10/31/2018	ceiling	P26	wet	14.8	1
Arkansas Site	19UVP0421W	opre	con	1	341	743	2	Plate743_2_Blehert_21Nov18_KLP	Undetermined	10/31/2018	ceiling	P26	wet	14.8	1
Arkansas Site	19UVP0425W	opre	con	1	345	743	1	Plate743_1_Blehert_21Nov18_KLP	Undetermined	10/31/2018	ceiling	P27	wet	14.9	1
Arkansas Site	19UVP0425W	opre	con	1	345	743	2	Plate743_2_Blehert_21Nov18_KLP	Undetermined	10/31/2018	ceiling	P27	wet	14.9	1
Arkansas Site	19UVP0429W	opre	con	1	349	743	1	Plate743_1_Blehert_21Nov18_KLP	39.20360565	10/31/2018	ceiling	P28	dry	14.4	1
Arkansas Site	19UVP0429W	opre	con	1	349	743	2	Plate743_2_Blehert_21Nov18_KLP	Undetermined	10/31/2018	ceiling	P28	dry	14.4	1
Arkansas Site	19UVP0429W	post1	con	1	349	763	1	Plate763_1_Blehert_3Jan19_KLP	Undetermined	12/18/2018	ceiling	P28	dry	NA	49
Arkansas Site	19UVP0429W	post1	con	1	349	763	2	Plate763_2_Blehert_3Jan19_KLP	Undetermined	12/18/2018	ceiling	P28	dry	NA	49
Arkansas Site	19UVP0429W	post2	con	1	349	819	1	Plate819_1_Blehert_1Apr19_KLP	Undetermined	3/19/2019	ceiling	P28	dry	14.2	140
Arkansas Site	19UVP0429W	post2	con	1	349	819	2	Plate819_2_Blehert_1Apr19_KLP	Undetermined	3/19/2019	ceiling	P28	dry	14.2	140
Arkansas Site	19UVP0436W	opre	con	1	356	743	1	Plate743_1_Blehert_21Nov18_KLP	39.809986109999997	10/31/2018	ceiling	P29	dry	13.8	1
Arkansas Site	19UVP0436W	opre	con	1	356	743	2	Plate743_2_Blehert_21Nov18_KLP	Undetermined	10/31/2018	ceiling	P29	dry	13.8	1
Arkansas Site	19UVP0436W	post1	con	1	356	763	1	Plate763_1_Blehert_3Jan19_KLP	Undetermined	12/18/2018	ceiling	P29	dry	NA	49
Arkansas Site	19UVP0436W	post1	con	1	356	763	2	Plate763_2_Blehert_3Jan19_KLP	Undetermined	12/18/2018	ceiling	P29	dry	NA	49
Arkansas Site	19UVP0436W	post2	con	1	356	819	1	Plate819_1_Blehert_1Apr19_KLP	Undetermined	3/19/2019	ceiling	P29	dry	13.9	140
Arkansas Site	19UVP0436W	post2	con	1	356	819	2	Plate819_2_Blehert_1Apr19_KLP	Undetermined	3/19/2019	ceiling	P29	dry	13.9	140
Arkansas Site	19UVP0440W	opre	con	1	360	743	1	Plate743_1_Blehert_21Nov18_KLP	Undetermined	10/31/2018	ceiling	P30	wet	14.4	1
Arkansas Site	19UVP0440W	opre	con	1	360	743	2	Plate743_2_Blehert_21Nov18_KLP	Undetermined	10/31/2018	ceiling	P30	wet	14.4	1
Alabama Site	19UVP0206W	post3	con	1	126	857	1	Plate857_1_Blehert_1Aug19_KLP	Undetermined	6/25/2019	wall	R2	dry	12.1	241
Alabama Site	19UVP0217W	post3	con	1	137	857	1	Plate857_1_Blehert_1Aug19_KLP	Undetermined	6/25/2019	wall	R5	wet	14.6	241
Alabama Site	19UVP0222W	post3	con	1	142	857	1	Plate857_1_Blehert_1Aug19_KLP	Undetermined	6/25/2019	wall	R6	wet	15.4	241
Alabama Site	19UVP0254W	post3	con	1	174	857	1	Plate857_1_Blehert_1Aug19_KLP	Undetermined	6/25/2019	wall	R14	dry	11.4	241
Alabama Site	19UVP0257W	post3	con	1	177	857	1	Plate857_1_Blehert_1Aug19_KLP	Undetermined	6/25/2019	wall	R15	dry	11.9	241
Alabama Site	19UVP0271W	post3	con	1	191	857	1	Plate857_1_Blehert_1Aug19_KLP	Undetermined	6/25/2019	ceiling	R18	dry	15.3	241
Alabama Site	19UVP0276W	post3	con	1	196	857	1	Plate857_1_Blehert_1Aug19_KLP	Undetermined	6/25/2019	ceiling	R19	dripping	14.1	241
Alabama Site	19UVP0296W	post3	con	1	216	857	1	Plate857_1_Blehert_1Aug19_KLP	Undetermined	6/25/2019	ceiling	R24	dry	15.6	241
Alabama Site	19UVP0298W	post3	con	1	218	857	1	Plate857_1_Blehert_1Aug19_KLP	Undetermined	6/25/2019	ceiling	R25	dry	13.4	241
Alabama Site	19UVP0307W	post3	con	1	227	857	1	Plate857_1_Blehert_1Aug19_KLP	Undetermined	6/25/2019	ceiling	R27	dry	13.4	241
Alabama Site	19UVP0311W	post3	con	1	231	857	1	Plate857_1_Blehert_1Aug19_KLP	Undetermined	6/25/2019	ceiling	R28	dry	13.2	241
Alabama Site	19UVP0315W	post3	con	1	235	857	1	Plate857_1_Blehert_1Aug19_KLP	Undetermined	6/25/2019	ceiling	R29	dry	13.1	241
Alabama Site	19UVP0206W	post3	con	1	126	857	2	Plate857_2_Blehert_1Aug19_KLP	Undetermined	6/25/2019	wall	R2	dry	12.1	241
Alabama Site	19UVP0217W	post3	con	1	137	857	2	Plate857_2_Blehert_1Aug19_KLP	Undetermined	6/25/2019	wall	R5	wet	14.6	241
Alabama Site	19UVP0222W	post3	con	1	142	857	2	Plate857_2_Blehert_1Aug19_KLP	Undetermined	6/25/2019	wall	R6	wet	15.4	241
Alabama Site	19UVP0254W	post3	con	1	174	857	2	Plate857_2_Blehert_1Aug19_KLP	Undetermined	6/25/2019	wall	R14	dry	11.4	241
Alabama Site	19UVP0257W	post3	con	1	177	857	2	Plate857_2_Blehert_1Aug19_KLP	Undetermined	6/25/2019	wall	R15	dry	11.9	241
Alabama Site	19UVP0271W	post3	con	1	191	857	2	Plate857_2_Blehert_1Aug19_KLP	39.806283569335903	6/25/2019	ceiling	R18	dry	15.3	241
Alabama Site	19UVP0276W	post3	con	1	196	857	2	Plate857_2_Blehert_1Aug19_KLP	Undetermined	6/25/2019	ceiling	R19	dripping	14.1	241
Alabama Site	19UVP0296W	post3	con	1	216	857	2	Plate857_2_Blehert_1Aug19_KLP	Undetermined	6/25/2019	ceiling	R24	dry	15.6	241
Alabama Site	19UVP0298W	post3	con	1	218	857	2	Plate857_2_Blehert_1Aug19_KLP	Undetermined	6/25/2019	ceiling	R25	dry	13.4	241
Alabama Site	19UVP0307W	post3	con	1	227	857	2	Plate857_2_Blehert_1Aug19_KLP	Undetermined	6/25/2019	ceiling	R27	dry	13.4	241
Alabama Site	19UVP0311W	post3	con	1	231	857	2	Plate857_2_Blehert_1Aug19_KLP	Undetermined	6/25/2019	ceiling	R28	dry	13.2	241
Alabama Site	19UVP0315W	post3	con	1	235	857	2	Plate857_2_Blehert_1Aug19_KLP	Undetermined	6/25/2019	ceiling	R29	dry	13.1	241
Arkansas Site	19UVP0324	post3	con	1	244	856	1	Plate856_1_Blehert_29Jul19_KLP	Undetermined	6/19/2019	wall	P1	dry	15.7	232
Arkansas Site	19UVP0339	post3	con	1	259	856	1	Plate856_1_Blehert_29Jul19_KLP	Undetermined	6/19/2019	wall	P5	wet	15.3	232
Arkansas Site	19UVP0350	post3	con	1	270	856	1	Plate856_1_Blehert_29Jul19_KLP	Undetermined	6/19/2019	wall	P8	dry	14.8	232
Arkansas Site	19UVP0364	post3	con	1	284	856	1	Plate856_1_Blehert_29Jul19_KLP	Undetermined	6/19/2019	wall	P11	wet	14.8	232
Arkansas Site	19UVP0367	post3	con	1	287	856	1	Plate856_1_Blehert_29Jul19_KLP	Undetermined	6/19/2019	wall	P12	wet	16.2	232
Arkansas Site	19UVP0369	post3	con	1	289	856	1	Plate856_1_Blehert_29Jul19_KLP	Undetermined	6/19/2019	wall	P13	dry	15.6	232
Arkansas Site	19UVP0373	post3	con	1	293	856	1	Plate856_1_Blehert_29Jul19_KLP	Undetermined	6/19/2019	wall	P14	dry	12.8	232
Arkansas Site	19UVP0382	post3	con	1	302	856	1	Plate856_1_Blehert_29Jul19_KLP	Undetermined	6/19/2019	ceiling	P16	dry	10.8	232
Arkansas Site	19UVP0389	post3	con	1	309	856	1	Plate856_1_Blehert_29Jul19_KLP	Undetermined	6/19/2019	ceiling	P18	wet	15.5	232
Arkansas Site	19UVP0394	post3	con	1	314	856	1	Plate856_1_Blehert_29Jul19_KLP	Undetermined	6/19/2019	ceiling	P19	dry	14.2	232
Arkansas Site	19UVP0410	post3	con	1	330	856	1	Plate856_1_Blehert_29Jul19_KLP	Undetermined	6/19/2019	ceiling	P23	dripping	14.9	232
Arkansas Site	19UVP0429	post3	con	1	349	856	1	Plate856_1_Blehert_29Jul19_KLP	Undetermined	6/19/2019	ceiling	P28	dry	13.8	232
Arkansas Site	19UVP0436	post3	con	1	356	856	1	Plate856_1_Blehert_29Jul19_KLP	Undetermined	6/19/2019	ceiling	P29	dry	13.4	232
Arkansas Site	19UVP0324	post3	con	1	244	856	2	Plate856_2_Blehert_29Jul19_KLP	Undetermined	6/19/2019	wall	P1	dry	15.7	232
Arkansas Site	19UVP0339	post3	con	1	259	856	2	Plate856_2_Blehert_29Jul19_KLP	Undetermined	6/19/2019	wall	P5	wet	15.3	232
Arkansas Site	19UVP0350	post3	con	1	270	856	2	Plate856_2_Blehert_29Jul19_KLP	Undetermined	6/19/2019	wall	P8	dry	14.8	232
Arkansas Site	19UVP0364	post3	con	1	284	856	2	Plate856_2_Blehert_29Jul19_KLP	Undetermined	6/19/2019	wall	P11	wet	14.8	232
Arkansas Site	19UVP0367	post3	con	1	287	856	2	Plate856_2_Blehert_29Jul19_KLP	Undetermined	6/19/2019	wall	P12	wet	16.2	232
Arkansas Site	19UVP0369	post3	con	1	289	856	2	Plate856_2_Blehert_29Jul19_KLP	39.901012420654197	6/19/2019	wall	P13	dry	15.6	232
Arkansas Site	19UVP0373	post3	con	1	293	856	2	Plate856_2_Blehert_29Jul19_KLP	Undetermined	6/19/2019	wall	P14	dry	12.8	232
Arkansas Site	19UVP0382	post3	con	1	302	856	2	Plate856_2_Blehert_29Jul19_KLP	Undetermined	6/19/2019	ceiling	P16	dry	10.8	232
Arkansas Site	19UVP0389	post3	con	1	309	856	2	Plate856_2_Blehert_29Jul19_KLP	Undetermined	6/19/2019	ceiling	P18	wet	15.5	232
Arkansas Site	19UVP0394	post3	con	1	314	856	2	Plate856_2_Blehert_29Jul19_KLP	Undetermined	6/19/2019	ceiling	P19	dry	14.2	232
Arkansas Site	19UVP0410	post3	con	1	330	856	2	Plate856_2_Blehert_29Jul19_KLP	Undetermined	6/19/2019	ceiling	P23	dripping	14.9	232
Arkansas Site	19UVP0429	post3	con	1	349	856	2	Plate856_2_Blehert_29Jul19_KLP	Undetermined	6/19/2019	ceiling	P28	dry	13.8	232
Arkansas Site	19UVP0436	post3	con	1	356	856	2	Plate856_2_Blehert_29Jul19_KLP	Undetermined	6/19/2019	ceiling	P29	dry	13.4	232
Ontario Site	UW18RLA1	opre	iso	6	1	737	1	Plate737_1_Blehert_10Oct18_KLP	37.836223599999997	9/25/2018	wall	L1	wet	3	1
Ontario Site	UW18RLA1	opre	iso	6	1	737	2	Plate737_2_Blehert_10Oct18_KLP	37.941082000000002	9/25/2018	wall	L1	wet	3	1
Ontario Site	UW18RLAA1	opre	iso	6	107	738	1	Plate738_1_Blehert_11Oct18_KLP	Undetermined	9/25/2018	ceiling	L27	wet	3	1
Ontario Site	UW18RLAA1	opre	iso	6	107	738	2	Plate738_2_Blehert_11Oct18_KLP	Undetermined	9/25/2018	ceiling	L27	wet	3	1
Ontario Site	UW18RLB1	opre	iso	6	5	737	2	Plate737_2_Blehert_10Oct18_KLP	35.178268430000003	9/25/2018	wall	L2	wet	2.7	1
Ontario Site	UW18RLB1	opre	iso	6	5	737	1	Plate737_1_Blehert_10Oct18_KLP	35.87774658	9/25/2018	wall	L2	wet	2.7	1
Ontario Site	UW18RLBB1	opre	iso	6	110	738	1	Plate738_1_Blehert_11Oct18_KLP	37.675918580000001	9/25/2018	ceiling	L28	dry	3	1
Ontario Site	UW18RLBB1	opre	iso	6	110	738	2	Plate738_2_Blehert_11Oct18_KLP	38.317836759999999	9/25/2018	ceiling	L28	dry	3	1
Ontario Site	UW18RLC1	opre	iso	6	11	737	2	Plate737_2_Blehert_10Oct18_KLP	38.202194210000002	9/25/2018	wall	L3	dry	3.1	1
Ontario Site	UW18RLC1	opre	iso	6	11	737	1	Plate737_1_Blehert_10Oct18_KLP	38.473922729999998	9/25/2018	wall	L3	dry	3.1	1
Ontario Site	UW18RLCC1	opre	iso	6	116	738	2	Plate738_2_Blehert_11Oct18_KLP	35.14583588	9/25/2018	ceiling	L29	wet	3.3	1
Ontario Site	UW18RLCC1	opre	iso	6	116	738	1	Plate738_1_Blehert_11Oct18_KLP	35.14834595	9/25/2018	ceiling	L29	wet	3.3	1
Ontario Site	UW18RLD1	opre	iso	6	15	737	2	Plate737_2_Blehert_10Oct18_KLP	35.141307830000002	9/25/2018	wall	L4	wet	2.8	1
Ontario Site	UW18RLD1	opre	iso	6	15	737	1	Plate737_1_Blehert_10Oct18_KLP	35.867256159999997	9/25/2018	wall	L4	wet	2.8	1
Ontario Site	UW18RLDD1	opre	iso	6	120	738	2	Plate738_2_Blehert_11Oct18_KLP	34.99370193	9/25/2018	ceiling	L30	wet	3.1	1
Ontario Site	UW18RLDD1	opre	iso	6	120	738	1	Plate738_1_Blehert_11Oct18_KLP	35.10095596	9/25/2018	ceiling	L30	wet	3.1	1
Ontario Site	UW18RLE1	opre	iso	6	19	737	1	Plate737_1_Blehert_10Oct18_KLP	36.357330320000003	9/25/2018	wall	L5	wet	3.2	1
Ontario Site	UW18RLE1	opre	iso	6	19	737	2	Plate737_2_Blehert_10Oct18_KLP	36.576072689999997	9/25/2018	wall	L5	wet	3.2	1
Ontario Site	UW18RLF1	opre	iso	6	23	737	1	Plate737_1_Blehert_10Oct18_KLP	38.033912659999999	9/25/2018	wall	L6	wet	2.6	1
Ontario Site	UW18RLF1	opre	iso	6	23	737	2	Plate737_2_Blehert_10Oct18_KLP	38.56380463	9/25/2018	wall	L6	wet	2.6	1
Ontario Site	UW18RLG1	opre	iso	6	27	737	1	Plate737_1_Blehert_10Oct18_KLP	37.402061459999999	9/25/2018	wall	L7	dripping	2.8	1
Ontario Site	UW18RLG1	opre	iso	6	27	737	2	Plate737_2_Blehert_10Oct18_KLP	37.688049319999998	9/25/2018	wall	L7	dripping	2.8	1
Ontario Site	UW18RLH1	opre	iso	6	29	737	1	Plate737_1_Blehert_10Oct18_KLP	38.04586029	9/25/2018	wall	L8	wet	3	1
Ontario Site	UW18RLH1	opre	iso	6	29	737	2	Plate737_2_Blehert_10Oct18_KLP	38.445510859999999	9/25/2018	wall	L8	wet	3	1
Ontario Site	UW18RLI1	opre	iso	6	36	737	1	Plate737_1_Blehert_10Oct18_KLP	Undetermined	9/25/2018	wall	L9	wet	2.6	1
Ontario Site	UW18RLI1	opre	iso	6	36	737	2	Plate737_2_Blehert_10Oct18_KLP	Undetermined	9/25/2018	wall	L9	wet	2.6	1
Ontario Site	UW18RLJ1	opre	iso	6	39	737	2	Plate737_2_Blehert_10Oct18_KLP	36.593254090000002	9/25/2018	wall	L10	wet	2.4	1
Ontario Site	UW18RLJ1	opre	iso	6	39	737	1	Plate737_1_Blehert_10Oct18_KLP	37.10050201	9/25/2018	wall	L10	wet	2.4	1
Ontario Site	UW18RLK1	opre	iso	6	43	738	2	Plate738_2_Blehert_11Oct18_KLP	38.934833529999999	9/25/2018	wall	L11	wet	2.4	1
Ontario Site	UW18RLK1	opre	iso	6	43	738	1	Plate738_1_Blehert_11Oct18_KLP	39.13124466	9/25/2018	wall	L11	wet	2.4	1
Ontario Site	UW18RLL1	opre	iso	6	46	738	1	Plate738_1_Blehert_11Oct18_KLP	36.509666439999997	9/25/2018	wall	L12	wet	3	1
Ontario Site	UW18RLL1	opre	iso	6	46	738	2	Plate738_2_Blehert_11Oct18_KLP	36.678749080000003	9/25/2018	wall	L12	wet	3	1
Ontario Site	UW18RLM1	opre	iso	6	52	738	2	Plate738_2_Blehert_11Oct18_KLP	37.557857509999998	9/25/2018	wall	L13	dry	2.9	1
Ontario Site	UW18RLM1	opre	iso	6	52	738	1	Plate738_1_Blehert_11Oct18_KLP	38.071331020000002	9/25/2018	wall	L13	dry	2.9	1
Ontario Site	UW18RLN1	opre	iso	6	54	738	1	Plate738_1_Blehert_11Oct18_KLP	34.583274840000001	9/25/2018	wall	L14	dry	3.2	1
Ontario Site	UW18RLN1	opre	iso	6	54	738	2	Plate738_2_Blehert_11Oct18_KLP	34.691665649999997	9/25/2018	wall	L14	dry	3.2	1
Ontario Site	UW18RLO1	opre	iso	6	57	738	1	Plate738_1_Blehert_11Oct18_KLP	31.98655128	9/25/2018	wall	L15	wet	2.8	1
Ontario Site	UW18RLO1	opre	iso	6	57	738	2	Plate738_2_Blehert_11Oct18_KLP	32.162754059999997	9/25/2018	wall	L15	wet	2.8	1
Ontario Site	UW18RLP1	opre	iso	6	62	738	1	Plate738_1_Blehert_11Oct18_KLP	Undetermined	9/25/2018	ceiling	L16	dry	1.1	1
Ontario Site	UW18RLP1	opre	iso	6	62	738	2	Plate738_2_Blehert_11Oct18_KLP	Undetermined	9/25/2018	ceiling	L16	dry	1.1	1
Ontario Site	UW18RLQ1	opre	iso	6	68	738	1	Plate738_1_Blehert_11Oct18_KLP	36.374954219999999	9/25/2018	ceiling	L17	dry	1.5	1
Ontario Site	UW18RLQ1	opre	iso	6	68	738	2	Plate738_2_Blehert_11Oct18_KLP	36.654983520000002	9/25/2018	ceiling	L17	dry	1.5	1
Ontario Site	UW18RLR1	opre	iso	6	69	738	1	Plate738_1_Blehert_11Oct18_KLP	Undetermined	9/25/2018	ceiling	L18	wet	1.5	1
Ontario Site	UW18RLR1	opre	iso	6	69	738	2	Plate738_2_Blehert_11Oct18_KLP	Undetermined	9/25/2018	ceiling	L18	wet	1.5	1
Ontario Site	UW18RLS1	opre	iso	6	76	738	2	Plate738_2_Blehert_11Oct18_KLP	36.224548339999998	9/25/2018	ceiling	L19	wet	1.4	1
Ontario Site	UW18RLS1	opre	iso	6	76	738	1	Plate738_1_Blehert_11Oct18_KLP	36.762855530000003	9/25/2018	ceiling	L19	wet	1.4	1
Ontario Site	UW18RLT1	opre	iso	6	77	738	1	Plate738_1_Blehert_11Oct18_KLP	35.97929001	9/25/2018	ceiling	L20	wet	1.7	1
Ontario Site	UW18RLT1	opre	iso	6	77	738	2	Plate738_2_Blehert_11Oct18_KLP	36.330989840000001	9/25/2018	ceiling	L20	wet	1.7	1
Ontario Site	UW18RLU1	opre	iso	6	84	738	1	Plate738_1_Blehert_11Oct18_KLP	Undetermined	9/25/2018	ceiling	L21	wet	1.4	1
Ontario Site	UW18RLU1	opre	iso	6	84	738	2	Plate738_2_Blehert_11Oct18_KLP	Undetermined	9/25/2018	ceiling	L21	wet	1.4	1
Ontario Site	UW18RLV1	opre	iso	6	86	738	2	Plate738_2_Blehert_11Oct18_KLP	32.372623439999998	9/25/2018	ceiling	L22	wet	2.8	1
Ontario Site	UW18RLV1	opre	iso	6	86	738	1	Plate738_1_Blehert_11Oct18_KLP	32.430160520000001	9/25/2018	ceiling	L22	wet	2.8	1
Ontario Site	UW18RLW1	opre	iso	6	92	738	1	Plate738_1_Blehert_11Oct18_KLP	38.47193146	9/25/2018	ceiling	L23	wet	3.1	1
Ontario Site	UW18RLW1	opre	iso	6	92	738	2	Plate738_2_Blehert_11Oct18_KLP	38.727319340000001	9/25/2018	ceiling	L23	wet	3.1	1
Ontario Site	UW18RLX1	opre	iso	6	96	738	1	Plate738_1_Blehert_11Oct18_KLP	35.087413789999999	9/25/2018	ceiling	L24	wet	3	1
Ontario Site	UW18RLX1	opre	iso	6	96	738	2	Plate738_2_Blehert_11Oct18_KLP	35.184638980000003	9/25/2018	ceiling	L24	wet	3	1
Ontario Site	UW18RLY1	opre	iso	6	99	738	2	Plate738_2_Blehert_11Oct18_KLP	33.435802459999998	9/25/2018	ceiling	L25	dripping	3.2	1
Ontario Site	UW18RLY1	opre	iso	6	99	738	1	Plate738_1_Blehert_11Oct18_KLP	34.185832980000001	9/25/2018	ceiling	L25	dripping	3.2	1
Ontario Site	UW18RLZ1	opre	iso	6	104	738	1	Plate738_1_Blehert_11Oct18_KLP	37.774974819999997	9/25/2018	ceiling	L26	dry	3.3	1
Ontario Site	UW18RLZ1	opre	iso	6	104	738	2	Plate738_2_Blehert_11Oct18_KLP	Undetermined	9/25/2018	ceiling	L26	dry	3.3	1
Ontario Site	UW18RLA1	post1	iso	6	1	759	1	Plate759_1_Blehert_13Dec18_KLP	38.399623869999999	11/19/2018	wall	L1	dry	NA	56
Ontario Site	UW18RLA1	post1	iso	6	1	759	2	Plate759_2_Blehert_13Dec18_KLP	38.49809647	11/19/2018	wall	L1	dry	NA	56
Ontario Site	UW18RLB1	post1	iso	6	5	759	2	Plate759_2_Blehert_13Dec18_KLP	39.677383419999998	11/19/2018	wall	L2	dry	NA	56
Ontario Site	UW18RLB1	post1	iso	6	5	759	1	Plate759_1_Blehert_13Dec18_KLP	Undetermined	11/19/2018	wall	L2	dry	NA	56
Ontario Site	UW18RLBB1	post1	iso	6	110	760	2	Plate760_2_Blehert_13Dec18_KLP	36.151931759999997	11/19/2018	ceiling	L28	dry	NA	56
Ontario Site	UW18RLBB1	post1	iso	6	110	760	1	Plate760_1_Blehert_13Dec18_KLP	36.384311680000003	11/19/2018	ceiling	L28	dry	NA	56
Ontario Site	UW18RLC1	post1	iso	6	11	759	1	Plate759_1_Blehert_13Dec18_KLP	37.701969149999996	11/19/2018	wall	L3	dry	NA	56
Ontario Site	UW18RLC1	post1	iso	6	11	759	2	Plate759_2_Blehert_13Dec18_KLP	37.985794069999997	11/19/2018	wall	L3	dry	NA	56
Ontario Site	UW18RLCC1	post1	iso	6	116	760	1	Plate760_1_Blehert_13Dec18_KLP	36.931793210000002	11/19/2018	ceiling	L29	dry	NA	56
Ontario Site	UW18RLCC1	post1	iso	6	116	760	2	Plate760_2_Blehert_13Dec18_KLP	37.229461669999999	11/19/2018	ceiling	L29	dry	NA	56
Ontario Site	UW18RLD1	post1	iso	6	15	759	1	Plate759_1_Blehert_13Dec18_KLP	Undetermined	11/19/2018	wall	L4	dry	NA	56
Ontario Site	UW18RLD1	post1	iso	6	15	759	2	Plate759_2_Blehert_13Dec18_KLP	Undetermined	11/19/2018	wall	L4	dry	NA	56
Ontario Site	UW18RLDD1	post1	iso	6	120	760	2	Plate760_2_Blehert_13Dec18_KLP	36.600372309999997	11/19/2018	ceiling	L30	dry	NA	56
Ontario Site	UW18RLDD1	post1	iso	6	120	760	1	Plate760_1_Blehert_13Dec18_KLP	36.862312320000001	11/19/2018	ceiling	L30	dry	NA	56
Ontario Site	UW18RLE1	post1	iso	6	19	759	1	Plate759_1_Blehert_13Dec18_KLP	37.795005799999998	11/19/2018	wall	L5	dry	NA	56
Ontario Site	UW18RLE1	post1	iso	6	19	759	2	Plate759_2_Blehert_13Dec18_KLP	37.849426270000002	11/19/2018	wall	L5	dry	NA	56
Ontario Site	UW18RLF1	post1	iso	6	23	759	2	Plate759_2_Blehert_13Dec18_KLP	36.088394170000001	11/19/2018	wall	L6	dry	NA	56
Ontario Site	UW18RLF1	post1	iso	6	23	759	1	Plate759_1_Blehert_13Dec18_KLP	36.21814346	11/19/2018	wall	L6	dry	NA	56
Ontario Site	UW18RLG1	post1	iso	6	27	759	1	Plate759_1_Blehert_13Dec18_KLP	Undetermined	11/19/2018	wall	L7	dry	NA	56
Ontario Site	UW18RLG1	post1	iso	6	27	759	2	Plate759_2_Blehert_13Dec18_KLP	Undetermined	11/19/2018	wall	L7	dry	NA	56
Ontario Site	UW18RLH1	post1	iso	6	29	759	2	Plate759_2_Blehert_13Dec18_KLP	38.689350130000001	11/19/2018	wall	L8	dry	NA	56
Ontario Site	UW18RLH1	post1	iso	6	29	759	1	Plate759_1_Blehert_13Dec18_KLP	38.791748050000002	11/19/2018	wall	L8	dry	NA	56
Ontario Site	UW18RLJ1	post1	iso	6	39	759	1	Plate759_1_Blehert_13Dec18_KLP	39.304992679999998	11/19/2018	wall	L10	dry	NA	56
Ontario Site	UW18RLJ1	post1	iso	6	39	759	2	Plate759_2_Blehert_13Dec18_KLP	Undetermined	11/19/2018	wall	L10	dry	NA	56
Ontario Site	UW18RLK1	post1	iso	6	43	759	1	Plate759_1_Blehert_13Dec18_KLP	Undetermined	11/19/2018	wall	L11	dry	NA	56
Ontario Site	UW18RLK1	post1	iso	6	43	759	2	Plate759_2_Blehert_13Dec18_KLP	Undetermined	11/19/2018	wall	L11	dry	NA	56
Ontario Site	UW18RLL1	post1	iso	6	46	759	1	Plate759_1_Blehert_13Dec18_KLP	Undetermined	11/19/2018	wall	L12	dry	NA	56
Ontario Site	UW18RLL1	post1	iso	6	46	759	2	Plate759_2_Blehert_13Dec18_KLP	Undetermined	11/19/2018	wall	L12	dry	NA	56
Ontario Site	UW18RLM1	post1	iso	6	52	759	1	Plate759_1_Blehert_13Dec18_KLP	37.445484159999999	11/19/2018	wall	L13	dry	NA	56
Ontario Site	UW18RLM1	post1	iso	6	52	759	2	Plate759_2_Blehert_13Dec18_KLP	37.783271790000001	11/19/2018	wall	L13	dry	NA	56
Ontario Site	UW18RLN1	post1	iso	6	54	759	1	Plate759_1_Blehert_13Dec18_KLP	36.788688659999998	11/19/2018	wall	L14	dry	NA	56
Ontario Site	UW18RLN1	post1	iso	6	54	759	2	Plate759_2_Blehert_13Dec18_KLP	37.301746369999996	11/19/2018	wall	L14	dry	NA	56
Ontario Site	UW18RLO1	post1	iso	6	57	759	1	Plate759_1_Blehert_13Dec18_KLP	Undetermined	11/19/2018	wall	L15	dry	NA	56
Ontario Site	UW18RLO1	post1	iso	6	57	759	2	Plate759_2_Blehert_13Dec18_KLP	Undetermined	11/19/2018	wall	L15	dry	NA	56
Ontario Site	UW18RLQ1	post1	iso	6	68	759	1	Plate759_1_Blehert_13Dec18_KLP	Undetermined	11/19/2018	ceiling	L17	dry	NA	56
Ontario Site	UW18RLQ1	post1	iso	6	68	759	2	Plate759_2_Blehert_13Dec18_KLP	Undetermined	11/19/2018	ceiling	L17	dry	NA	56
Ontario Site	UW18RLS1	post1	iso	6	76	759	1	Plate759_1_Blehert_13Dec18_KLP	39.688129429999996	11/19/2018	ceiling	L19	dry	NA	56
Ontario Site	UW18RLS1	post1	iso	6	76	759	2	Plate759_2_Blehert_13Dec18_KLP	Undetermined	11/19/2018	ceiling	L19	dry	NA	56
Ontario Site	UW18RLT1	post1	iso	6	77	759	2	Plate759_2_Blehert_13Dec18_KLP	39.93489761	11/19/2018	ceiling	L20	dry	NA	56
Ontario Site	UW18RLT1	post1	iso	6	77	759	1	Plate759_1_Blehert_13Dec18_KLP	Undetermined	11/19/2018	ceiling	L20	dry	NA	56
Ontario Site	UW18RLV1	post1	iso	6	86	759	2	Plate759_2_Blehert_13Dec18_KLP	35.37401199	11/19/2018	ceiling	L22	dry	NA	56
Ontario Site	UW18RLV1	post1	iso	6	86	759	1	Plate759_1_Blehert_13Dec18_KLP	36.167827610000003	11/19/2018	ceiling	L22	dry	NA	56
Ontario Site	UW18RLW1	post1	iso	6	92	760	1	Plate760_1_Blehert_13Dec18_KLP	39.071502690000003	11/19/2018	ceiling	L23	dry	NA	56
Ontario Site	UW18RLW1	post1	iso	6	92	760	2	Plate760_2_Blehert_13Dec18_KLP	39.987190249999998	11/19/2018	ceiling	L23	dry	NA	56
Ontario Site	UW18RLX1	post1	iso	6	96	760	2	Plate760_2_Blehert_13Dec18_KLP	34.102947239999999	11/19/2018	ceiling	L24	dry	NA	56
Ontario Site	UW18RLX1	post1	iso	6	96	760	1	Plate760_1_Blehert_13Dec18_KLP	34.577659609999998	11/19/2018	ceiling	L24	dry	NA	56
Ontario Site	UW18RLY1	post1	iso	6	99	760	1	Plate760_1_Blehert_13Dec18_KLP	38.800052639999997	11/19/2018	ceiling	L25	dry	NA	56
Ontario Site	UW18RLY1	post1	iso	6	99	760	2	Plate760_2_Blehert_13Dec18_KLP	38.891338349999998	11/19/2018	ceiling	L25	dry	NA	56
Ontario Site	UW18RLZ1	post1	iso	6	104	760	1	Plate760_1_Blehert_13Dec18_KLP	36.207603450000001	11/19/2018	ceiling	L26	dry	NA	56
Ontario Site	UW18RLZ1	post1	iso	6	104	760	2	Plate760_2_Blehert_13Dec18_KLP	36.477138519999997	11/19/2018	ceiling	L26	dry	NA	56
Ontario Site	UW18RLA1	post2	iso	6	1	792	1	Plate792_1_Blehert_17Mar19_KLP	Undetermined	2/19/2019	wall	L1	dry	0.5	148
Ontario Site	UW18RLA1	post2	iso	6	1	792	2	Plate792_2_Blehert_17Mar19_KLP	Undetermined	2/19/2019	wall	L1	dry	0.5	148
Ontario Site	UW18RLAA1	post2	iso	6	107	793	1	Plate793_1_Blehert_17Mar19_KLP	Undetermined	2/19/2019	ceiling	L27	dry	2.6	148
Ontario Site	UW18RLAA1	post2	iso	6	107	793	2	Plate793_2_Blehert_17Mar19_KLP	39.946717069999998	2/19/2019	ceiling	L27	dry	2.6	148
Ontario Site	UW18RLB1	post2	iso	6	5	792	1	Plate792_1_Blehert_17Mar19_KLP	Undetermined	2/19/2019	wall	L2	dry	0.7	148
Ontario Site	UW18RLB1	post2	iso	6	5	792	2	Plate792_2_Blehert_17Mar19_KLP	Undetermined	2/19/2019	wall	L2	dry	0.7	148
Ontario Site	UW18RLBB1	post2	iso	6	110	793	1	Plate793_1_Blehert_17Mar19_KLP	36.038978579999998	2/19/2019	ceiling	L28	dry	2.2	148
Ontario Site	UW18RLBB1	post2	iso	6	110	793	2	Plate793_2_Blehert_17Mar19_KLP	35.871902470000002	2/19/2019	ceiling	L28	dry	2.2	148
Ontario Site	UW18RLC1	post2	iso	6	11	792	1	Plate792_1_Blehert_17Mar19_KLP	38.72106934	2/19/2019	wall	L3	dry	0.7	148
Ontario Site	UW18RLC1	post2	iso	6	11	792	2	Plate792_2_Blehert_17Mar19_KLP	38.241699220000001	2/19/2019	wall	L3	dry	0.7	148
Ontario Site	UW18RLCC1	post2	iso	6	116	793	1	Plate793_1_Blehert_17Mar19_KLP	36.950359339999999	2/19/2019	ceiling	L29	dry	2.2	148
Ontario Site	UW18RLCC1	post2	iso	6	116	793	2	Plate793_2_Blehert_17Mar19_KLP	36.119293210000002	2/19/2019	ceiling	L29	dry	2.2	148
Ontario Site	UW18RLD1	post2	iso	6	15	792	1	Plate792_1_Blehert_17Mar19_KLP	36.25241089	2/19/2019	wall	L4	dry	0.8	148
Ontario Site	UW18RLD1	post2	iso	6	15	792	2	Plate792_2_Blehert_17Mar19_KLP	35.59741211	2/19/2019	wall	L4	dry	0.8	148
Ontario Site	UW18RLDD1	post2	iso	6	120	793	1	Plate793_1_Blehert_17Mar19_KLP	36.233558649999999	2/19/2019	ceiling	L30	dry	2	148
Ontario Site	UW18RLDD1	post2	iso	6	120	793	2	Plate793_2_Blehert_17Mar19_KLP	36.0872879	2/19/2019	ceiling	L30	dry	2	148
Ontario Site	UW18RLE1	post2	iso	6	19	792	1	Plate792_1_Blehert_17Mar19_KLP	36.541946410000001	2/19/2019	wall	L5	dry	0.8	148
Ontario Site	UW18RLE1	post2	iso	6	19	792	2	Plate792_2_Blehert_17Mar19_KLP	36.461124419999997	2/19/2019	wall	L5	dry	0.8	148
Ontario Site	UW18RLF1	post2	iso	6	23	792	1	Plate792_1_Blehert_17Mar19_KLP	36.680088040000001	2/19/2019	wall	L6	dry	1.5	148
Ontario Site	UW18RLF1	post2	iso	6	23	792	2	Plate792_2_Blehert_17Mar19_KLP	36.486530299999998	2/19/2019	wall	L6	dry	1.5	148
Ontario Site	UW18RLG1	post2	iso	6	27	792	1	Plate792_1_Blehert_17Mar19_KLP	39.583602910000003	2/19/2019	wall	L7	dry	1.1	148
Ontario Site	UW18RLG1	post2	iso	6	27	792	2	Plate792_2_Blehert_17Mar19_KLP	Undetermined	2/19/2019	wall	L7	dry	1.1	148
Ontario Site	UW18RLH1	post2	iso	6	29	792	1	Plate792_1_Blehert_17Mar19_KLP	37.59676743	2/19/2019	wall	L8	dry	1.1	148
Ontario Site	UW18RLH1	post2	iso	6	29	792	2	Plate792_2_Blehert_17Mar19_KLP	39.332061770000003	2/19/2019	wall	L8	dry	1.1	148
Ontario Site	UW18RLI1	post2	iso	6	36	792	1	Plate792_1_Blehert_17Mar19_KLP	Undetermined	2/19/2019	wall	L9	dry	0.7	148
Ontario Site	UW18RLI1	post2	iso	6	36	792	2	Plate792_2_Blehert_17Mar19_KLP	Undetermined	2/19/2019	wall	L9	dry	0.7	148
Ontario Site	UW18RLJ1	post2	iso	6	39	792	1	Plate792_1_Blehert_17Mar19_KLP	38.813552860000001	2/19/2019	wall	L10	dry	0.8	148
Ontario Site	UW18RLJ1	post2	iso	6	39	792	2	Plate792_2_Blehert_17Mar19_KLP	38.123462680000003	2/19/2019	wall	L10	dry	0.8	148
Ontario Site	UW18RLK1	post2	iso	6	43	792	1	Plate792_1_Blehert_17Mar19_KLP	Undetermined	2/19/2019	wall	L11	dry	0.9	148
Ontario Site	UW18RLK1	post2	iso	6	43	792	2	Plate792_2_Blehert_17Mar19_KLP	Undetermined	2/19/2019	wall	L11	dry	0.9	148
Ontario Site	UW18RLL1	post2	iso	6	46	792	1	Plate792_1_Blehert_17Mar19_KLP	39.618049620000001	2/19/2019	wall	L12	dry	1.1	148
Ontario Site	UW18RLL1	post2	iso	6	46	792	2	Plate792_2_Blehert_17Mar19_KLP	39.287372589999997	2/19/2019	wall	L12	dry	1.1	148
Ontario Site	UW18RLM1	post2	iso	6	52	792	1	Plate792_1_Blehert_17Mar19_KLP	37.412967680000001	2/19/2019	wall	L13	dry	0.5	148
Ontario Site	UW18RLM1	post2	iso	6	52	792	2	Plate792_2_Blehert_17Mar19_KLP	37.235588069999999	2/19/2019	wall	L13	dry	0.5	148
Ontario Site	UW18RLN1	post2	iso	6	54	792	1	Plate792_1_Blehert_17Mar19_KLP	Undetermined	2/19/2019	wall	L14	dry	0.3	148
Ontario Site	UW18RLN1	post2	iso	6	54	792	2	Plate792_2_Blehert_17Mar19_KLP	Undetermined	2/19/2019	wall	L14	dry	0.3	148
Ontario Site	UW18RLO1	post2	iso	6	57	792	1	Plate792_1_Blehert_17Mar19_KLP	36.598087309999997	2/19/2019	wall	L15	dry	0.3	148
Ontario Site	UW18RLO1	post2	iso	6	57	792	2	Plate792_2_Blehert_17Mar19_KLP	36.56679535	2/19/2019	wall	L15	dry	0.3	148
Ontario Site	UW18RLP1	post2	iso	6	62	792	1	Plate792_1_Blehert_17Mar19_KLP	Undetermined	2/19/2019	ceiling	L16	dry	3.6	148
Ontario Site	UW18RLP1	post2	iso	6	62	792	2	Plate792_2_Blehert_17Mar19_KLP	Undetermined	2/19/2019	ceiling	L16	dry	3.6	148
Ontario Site	UW18RLQ1	post2	iso	6	68	792	1	Plate792_1_Blehert_17Mar19_KLP	36.407142640000004	2/19/2019	ceiling	L17	dry	3.6	148
Ontario Site	UW18RLQ1	post2	iso	6	68	792	2	Plate792_2_Blehert_17Mar19_KLP	37.13666534	2/19/2019	ceiling	L17	dry	3.6	148
Ontario Site	UW18RLR1	post2	iso	6	69	792	1	Plate792_1_Blehert_17Mar19_KLP	38.202816009999999	2/19/2019	ceiling	L18	dry	3.2	148
Ontario Site	UW18RLR1	post2	iso	6	69	792	2	Plate792_2_Blehert_17Mar19_KLP	38.432464600000003	2/19/2019	ceiling	L18	dry	3.2	148
Ontario Site	UW18RLS1	post2	iso	6	76	792	1	Plate792_1_Blehert_17Mar19_KLP	35.569892879999998	2/19/2019	ceiling	L19	dry	2.8	148
Ontario Site	UW18RLS1	post2	iso	6	76	792	2	Plate792_2_Blehert_17Mar19_KLP	35.09540939	2/19/2019	ceiling	L19	dry	2.8	148
Ontario Site	UW18RLT1	post2	iso	6	77	792	1	Plate792_1_Blehert_17Mar19_KLP	Undetermined	2/19/2019	ceiling	L20	dry	2.7	148
Ontario Site	UW18RLT1	post2	iso	6	77	792	2	Plate792_2_Blehert_17Mar19_KLP	Undetermined	2/19/2019	ceiling	L20	dry	2.7	148
Ontario Site	UW18RLU1	post2	iso	6	84	793	1	Plate793_1_Blehert_17Mar19_KLP	Undetermined	2/19/2019	ceiling	L21	dry	2.9	148
Ontario Site	UW18RLU1	post2	iso	6	84	793	2	Plate793_2_Blehert_17Mar19_KLP	Undetermined	2/19/2019	ceiling	L21	dry	2.9	148
Ontario Site	UW18RLV1	post2	iso	6	86	793	1	Plate793_1_Blehert_17Mar19_KLP	34.547847750000003	2/19/2019	ceiling	L22	dry	3	148
Ontario Site	UW18RLV1	post2	iso	6	86	793	2	Plate793_2_Blehert_17Mar19_KLP	34.284988400000003	2/19/2019	ceiling	L22	dry	3	148
Ontario Site	UW18RLW1	post2	iso	6	92	793	1	Plate793_1_Blehert_17Mar19_KLP	37.403251650000001	2/19/2019	ceiling	L23	dry	2.2	148
Ontario Site	UW18RLW1	post2	iso	6	92	793	2	Plate793_2_Blehert_17Mar19_KLP	37.873741150000001	2/19/2019	ceiling	L23	dry	2.2	148
Ontario Site	UW18RLX1	post2	iso	6	96	793	1	Plate793_1_Blehert_17Mar19_KLP	33.023609159999999	2/19/2019	ceiling	L24	dry	2.3	148
Ontario Site	UW18RLX1	post2	iso	6	96	793	2	Plate793_2_Blehert_17Mar19_KLP	32.913612370000003	2/19/2019	ceiling	L24	dry	2.3	148
Ontario Site	UW18RLY1	post2	iso	6	99	793	1	Plate793_1_Blehert_17Mar19_KLP	38.636569979999997	2/19/2019	ceiling	L25	dry	2.2	148
Ontario Site	UW18RLY1	post2	iso	6	99	793	2	Plate793_2_Blehert_17Mar19_KLP	38.383766170000001	2/19/2019	ceiling	L25	dry	2.2	148
Ontario Site	UW18RLZ1	post2	iso	6	104	793	1	Plate793_1_Blehert_17Mar19_KLP	38.0802269	2/19/2019	ceiling	L26	dry	2.6	148
Ontario Site	UW18RLZ1	post2	iso	6	104	793	2	Plate793_2_Blehert_17Mar19_KLP	37.418197630000002	2/19/2019	ceiling	L26	dry	2.6	148
Ontario Site	UW18RLA1	post3	iso	6	1	849	1	Plate849_1_Blehert_14Jun19_KLP	39.390132899999998	5/21/2019	wall	L1	dry	2.2	239
Ontario Site	UW18RLA1	post3	iso	6	1	849	2	Plate849_2_Blehert_14Jun19_KLP	39.518939969999998	5/21/2019	wall	L1	dry	2.2	239
Ontario Site	UW18RLAA1	post3	iso	6	107	850	1	Plate850_1_Blehert_20Jun19_KLP	Undetermined	5/21/2019	ceiling	L27	dry	4	239
Ontario Site	UW18RLAA1	post3	iso	6	107	850	2	Plate850_2_Blehert_20Jun19_KLP	Undetermined	5/21/2019	ceiling	L27	dry	4	239
Ontario Site	UW18RLB1	post3	iso	6	5	849	1	Plate849_1_Blehert_14Jun19_KLP	38.350223540000002	5/21/2019	wall	L2	dry	3.3	239
Ontario Site	UW18RLB1	post3	iso	6	5	849	2	Plate849_2_Blehert_14Jun19_KLP	39.039909360000003	5/21/2019	wall	L2	dry	3.3	239
Ontario Site	UW18RLBB1	post3	iso	6	110	850	1	Plate850_1_Blehert_20Jun19_KLP	36.263923650000002	5/21/2019	ceiling	L28	dry	3.9	239
Ontario Site	UW18RLBB1	post3	iso	6	110	850	2	Plate850_2_Blehert_20Jun19_KLP	36.474544530000003	5/21/2019	ceiling	L28	dry	3.9	239
Ontario Site	UW18RLC1	post3	iso	6	11	849	1	Plate849_1_Blehert_14Jun19_KLP	39.189346309999998	5/21/2019	wall	L3	dry	3.5	239
Ontario Site	UW18RLC1	post3	iso	6	11	849	2	Plate849_2_Blehert_14Jun19_KLP	38.542888640000001	5/21/2019	wall	L3	dry	3.5	239
Ontario Site	UW18RLCC1	post3	iso	6	116	850	1	Plate850_1_Blehert_20Jun19_KLP	35.672847750000003	5/21/2019	ceiling	L29	dry	3.8	239
Ontario Site	UW18RLCC1	post3	iso	6	116	850	2	Plate850_2_Blehert_20Jun19_KLP	35.885498050000002	5/21/2019	ceiling	L29	dry	3.8	239
Ontario Site	UW18RLD1	post3	iso	6	15	849	1	Plate849_1_Blehert_14Jun19_KLP	38.534011839999998	5/21/2019	wall	L4	dry	3.5	239
Ontario Site	UW18RLD1	post3	iso	6	15	849	2	Plate849_2_Blehert_14Jun19_KLP	38.340915680000002	5/21/2019	wall	L4	dry	3.5	239
Ontario Site	UW18RLDD1	post3	iso	6	120	850	1	Plate850_1_Blehert_20Jun19_KLP	34.918312069999999	5/21/2019	ceiling	L30	dry	4	239
Ontario Site	UW18RLDD1	post3	iso	6	120	850	2	Plate850_2_Blehert_20Jun19_KLP	35.155910489999997	5/21/2019	ceiling	L30	dry	4	239
Ontario Site	UW18RLE1	post3	iso	6	19	849	1	Plate849_1_Blehert_14Jun19_KLP	37.211986539999998	5/21/2019	wall	L5	dry	3.7	239
Ontario Site	UW18RLE1	post3	iso	6	19	849	2	Plate849_2_Blehert_14Jun19_KLP	37.421642300000002	5/21/2019	wall	L5	dry	3.7	239
Ontario Site	UW18RLF1	post3	iso	6	23	849	1	Plate849_1_Blehert_14Jun19_KLP	37.896396639999999	5/21/2019	wall	L6	dry	3.3	239
Ontario Site	UW18RLF1	post3	iso	6	23	849	2	Plate849_2_Blehert_14Jun19_KLP	37.52907562	5/21/2019	wall	L6	dry	3.3	239
Ontario Site	UW18RLG1	post3	iso	6	27	849	1	Plate849_1_Blehert_14Jun19_KLP	39.382236480000003	5/21/2019	wall	L7	dry	3.8	239
Ontario Site	UW18RLG1	post3	iso	6	27	849	2	Plate849_2_Blehert_14Jun19_KLP	Undetermined	5/21/2019	wall	L7	dry	3.8	239
Ontario Site	UW18RLH1	post3	iso	6	29	849	1	Plate849_1_Blehert_14Jun19_KLP	38.581764219999997	5/21/2019	wall	L8	dry	3.4	239
Ontario Site	UW18RLH1	post3	iso	6	29	849	2	Plate849_2_Blehert_14Jun19_KLP	Undetermined	5/21/2019	wall	L8	dry	3.4	239
Ontario Site	UW18RLI1	post3	iso	6	36	849	1	Plate849_1_Blehert_20Jun19_KLP	Undetermined	5/21/2019	wall	L9	wet	3.8	239
Ontario Site	UW18RLI1	post3	iso	6	36	849	2	Plate849_2_Blehert_20Jun19_KLP	Undetermined	5/21/2019	wall	L9	wet	3.8	239
Ontario Site	UW18RLJ1	post3	iso	6	39	849	1	Plate849_1_Blehert_14Jun19_KLP	39.890094759999997	5/21/2019	wall	L10	dry	3.9	239
Ontario Site	UW18RLJ1	post3	iso	6	39	849	2	Plate849_2_Blehert_14Jun19_KLP	Undetermined	5/21/2019	wall	L10	dry	3.9	239
Ontario Site	UW18RLK1	post3	iso	6	43	849	1	Plate849_1_Blehert_14Jun19_KLP	Undetermined	5/21/2019	wall	L11	dry	3.5	239
Ontario Site	UW18RLK1	post3	iso	6	43	849	2	Plate849_2_Blehert_14Jun19_KLP	Undetermined	5/21/2019	wall	L11	dry	3.5	239
Ontario Site	UW18RLL1	post3	iso	6	46	849	1	Plate849_1_Blehert_14Jun19_KLP	39.16885757	5/21/2019	wall	L12	dry	3.5	239
Ontario Site	UW18RLL1	post3	iso	6	46	849	2	Plate849_2_Blehert_14Jun19_KLP	39.284252170000002	5/21/2019	wall	L12	dry	3.5	239
Ontario Site	UW18RLM1	post3	iso	6	52	850	1	Plate850_1_Blehert_20Jun19_KLP	39.527408600000001	5/21/2019	wall	L13	dry	3.5	239
Ontario Site	UW18RLM1	post3	iso	6	52	850	2	Plate850_2_Blehert_20Jun19_KLP	Undetermined	5/21/2019	wall	L13	dry	3.5	239
Ontario Site	UW18RLN1	post3	iso	6	54	850	1	Plate850_1_Blehert_20Jun19_KLP	39.674942020000003	5/21/2019	wall	L14	dry	3.3	239
Ontario Site	UW18RLN1	post3	iso	6	54	850	2	Plate850_2_Blehert_20Jun19_KLP	Undetermined	5/21/2019	wall	L14	dry	3.3	239
Ontario Site	UW18RLO1	post3	iso	6	57	850	1	Plate850_1_Blehert_20Jun19_KLP	39.112285610000001	5/21/2019	wall	L15	dry	3.3	239
Ontario Site	UW18RLO1	post3	iso	6	57	850	2	Plate850_2_Blehert_20Jun19_KLP	39.917659759999999	5/21/2019	wall	L15	dry	3.3	239
Ontario Site	UW18RLP1	post3	iso	6	62	850	1	Plate850_1_Blehert_20Jun19_KLP	39.558681488037102	5/21/2019	ceiling	L16	dry	3	239
Ontario Site	UW18RLP1	post3	iso	6	62	850	2	Plate850_2_Blehert_20Jun19_KLP	Undetermined	5/21/2019	ceiling	L16	dry	3	239
Ontario Site	UW18RLQ1	post3	iso	6	68	850	1	Plate850_1_Blehert_20Jun19_KLP	38.181251529999997	5/21/2019	ceiling	L17	dry	3.5	239
Ontario Site	UW18RLQ1	post3	iso	6	68	850	2	Plate850_2_Blehert_20Jun19_KLP	39.072891239999997	5/21/2019	ceiling	L17	dry	3.5	239
Ontario Site	UW18RLR1	post3	iso	6	69	850	1	Plate850_1_Blehert_20Jun19_KLP	Undetermined	5/21/2019	ceiling	L18	dry	3.4	239
Ontario Site	UW18RLR1	post3	iso	6	69	850	2	Plate850_2_Blehert_20Jun19_KLP	Undetermined	5/21/2019	ceiling	L18	dry	3.4	239
Ontario Site	UW18RLS1	post3	iso	6	76	850	1	Plate850_1_Blehert_20Jun19_KLP	Undetermined	5/21/2019	ceiling	L19	dry	3.4	239
Ontario Site	UW18RLS1	post3	iso	6	76	850	2	Plate850_2_Blehert_20Jun19_KLP	39.765460969999999	5/21/2019	ceiling	L19	dry	3.4	239
Ontario Site	UW18RLT1	post3	iso	6	77	850	1	Plate850_1_Blehert_20Jun19_KLP	38.94678116	5/21/2019	ceiling	L20	dry	3.8	239
Ontario Site	UW18RLT1	post3	iso	6	77	850	2	Plate850_2_Blehert_20Jun19_KLP	Undetermined	5/21/2019	ceiling	L20	dry	3.8	239
Ontario Site	UW18RLU1	post3	iso	6	84	850	1	Plate850_1_Blehert_20Jun19_KLP	Undetermined	5/21/2019	ceiling	L21	dry	3.5	239
Ontario Site	UW18RLU1	post3	iso	6	84	850	2	Plate850_2_Blehert_20Jun19_KLP	Undetermined	5/21/2019	ceiling	L21	dry	3.5	239
Ontario Site	UW18RLV1	post3	iso	6	86	850	1	Plate850_1_Blehert_20Jun19_KLP	33.582477570000002	5/21/2019	ceiling	L22	dry	3.7	239
Ontario Site	UW18RLV1	post3	iso	6	86	850	2	Plate850_2_Blehert_20Jun19_KLP	33.240093229999999	5/21/2019	ceiling	L22	dry	3.7	239
Ontario Site	UW18RLW1	post3	iso	6	92	850	1	Plate850_1_Blehert_20Jun19_KLP	39.567111969999999	5/21/2019	ceiling	L23	dry	3.6	239
Ontario Site	UW18RLW1	post3	iso	6	92	850	2	Plate850_2_Blehert_20Jun19_KLP	Undetermined	5/21/2019	ceiling	L23	dry	3.6	239
Ontario Site	UW18RLX1	post3	iso	6	96	850	1	Plate850_1_Blehert_20Jun19_KLP	34.374015810000003	5/21/2019	ceiling	L24	dry	3.6	239
Ontario Site	UW18RLX1	post3	iso	6	96	850	2	Plate850_2_Blehert_20Jun19_KLP	34.955085750000002	5/21/2019	ceiling	L24	dry	3.6	239
Ontario Site	UW18RLY1	post3	iso	6	99	850	1	Plate850_1_Blehert_20Jun19_KLP	Undetermined	5/21/2019	ceiling	L25	dry	4	239
Ontario Site	UW18RLY1	post3	iso	6	99	850	2	Plate850_2_Blehert_20Jun19_KLP	Undetermined	5/21/2019	ceiling	L25	dry	4	239
Ontario Site	UW18RLZ1	post3	iso	6	104	850	1	Plate850_1_Blehert_20Jun19_KLP	Undetermined	5/21/2019	ceiling	L26	dry	4	239
Ontario Site	UW18RLZ1	post3	iso	6	104	850	2	Plate850_2_Blehert_20Jun19_KLP	39.836689	5/21/2019	ceiling	L26	dry	4	239
Alabama Site	19UVP0202W	opre	iso	5	122	741	1	Plate741_1_Blehert_16Nov18_KLP	Undetermined	10/29/2018	wall	R1	dry	9	1
Alabama Site	19UVP0202W	opre	iso	5	122	741	2	Plate741_2_Blehert_16Nov18_KLP	Undetermined	10/29/2018	wall	R1	dry	9	1
Alabama Site	19UVP0205W	opre	iso	5	125	741	1	Plate741_1_Blehert_16Nov18_KLP	Undetermined	10/29/2018	wall	R2	wet	8.7	1
Alabama Site	19UVP0205W	opre	iso	5	125	741	2	Plate741_2_Blehert_16Nov18_KLP	Undetermined	10/29/2018	wall	R2	wet	8.7	1
Alabama Site	19UVP0212W	opre	iso	5	132	741	1	Plate741_1_Blehert_16Nov18_KLP	Undetermined	10/29/2018	wall	R3	dry	7.3	1
Alabama Site	19UVP0212W	opre	iso	5	132	741	2	Plate741_2_Blehert_16Nov18_KLP	Undetermined	10/29/2018	wall	R3	dry	7.3	1
Alabama Site	19UVP0216W	opre	iso	5	136	741	1	Plate741_1_Blehert_16Nov18_KLP	Undetermined	10/29/2018	wall	R4	dry	7.2	1
Alabama Site	19UVP0216W	opre	iso	5	136	741	2	Plate741_2_Blehert_16Nov18_KLP	39.242156450000003	10/29/2018	wall	R4	dry	7.2	1
Alabama Site	19UVP0216W	post1	iso	5	136	763	1	Plate763_1_Blehert_3Jan19_KLP	Undetermined	12/18/2018	wall	R4	dry	NA	51
Alabama Site	19UVP0216W	post1	iso	5	136	763	2	Plate763_2_Blehert_3Jan19_KLP	Undetermined	12/18/2018	wall	R4	dry	NA	51
Alabama Site	19UVP0216W	post2	iso	5	136	820	1	Plate820_1_Blehert_1Apr19_KLP	Undetermined	3/19/2019	wall	R4	dry	12.3	143
Alabama Site	19UVP0216W	post2	iso	5	136	820	2	Plate820_2_Blehert_1Apr19_KLP	Undetermined	3/19/2019	wall	R4	dry	12.3	143
Alabama Site	19UVP0219W	opre	iso	5	139	741	1	Plate741_1_Blehert_16Nov18_KLP	Undetermined	10/29/2018	wall	R5	dry	7.1	1
Alabama Site	19UVP0219W	opre	iso	5	139	741	2	Plate741_2_Blehert_16Nov18_KLP	Undetermined	10/29/2018	wall	R5	dry	7.1	1
Alabama Site	19UVP0224W	opre	iso	5	144	741	1	Plate741_1_Blehert_16Nov18_KLP	38.99340668	10/29/2018	wall	R6	dry	5.6	1
Alabama Site	19UVP0224W	opre	iso	5	144	741	2	Plate741_2_Blehert_16Nov18_KLP	38.625456470000003	10/29/2018	wall	R6	dry	5.6	1
Alabama Site	19UVP0224W	post1	iso	5	144	763	1	Plate763_1_Blehert_3Jan19_KLP	Undetermined	12/18/2018	wall	R6	dry	NA	51
Alabama Site	19UVP0224W	post1	iso	5	144	763	2	Plate763_2_Blehert_3Jan19_KLP	Undetermined	12/18/2018	wall	R6	dry	NA	51
Alabama Site	19UVP0224W	post2	iso	5	144	820	1	Plate820_1_Blehert_1Apr19_KLP	Undetermined	3/19/2019	wall	R6	dry	11.4	143
Alabama Site	19UVP0224W	post2	iso	5	144	820	2	Plate820_2_Blehert_1Apr19_KLP	Undetermined	3/19/2019	wall	R6	dry	11.4	143
Alabama Site	19UVP0228W	opre	iso	5	148	741	1	Plate741_1_Blehert_16Nov18_KLP	Undetermined	10/29/2018	wall	R7	dry	6.1	1
Alabama Site	19UVP0228W	opre	iso	5	148	741	2	Plate741_2_Blehert_16Nov18_KLP	Undetermined	10/29/2018	wall	R7	dry	6.1	1
Alabama Site	19UVP0231W	opre	iso	5	151	741	1	Plate741_1_Blehert_16Nov18_KLP	Undetermined	10/29/2018	wall	R8	dry	6.2	1
Alabama Site	19UVP0231W	opre	iso	5	151	741	2	Plate741_2_Blehert_16Nov18_KLP	Undetermined	10/29/2018	wall	R8	dry	6.2	1
Alabama Site	19UVP0234W	opre	iso	5	154	741	1	Plate741_1_Blehert_16Nov18_KLP	Undetermined	10/29/2018	wall	R9	dry	5.9	1
Alabama Site	19UVP0234W	opre	iso	5	154	741	2	Plate741_2_Blehert_16Nov18_KLP	Undetermined	10/29/2018	wall	R9	dry	5.9	1
Alabama Site	19UVP0238W	opre	iso	5	158	741	1	Plate741_1_Blehert_16Nov18_KLP	Undetermined	10/29/2018	wall	R10	dry	6.3	1
Alabama Site	19UVP0238W	opre	iso	5	158	741	2	Plate741_2_Blehert_16Nov18_KLP	Undetermined	10/29/2018	wall	R10	dry	6.3	1
Alabama Site	19UVP0238W	post2	iso	5	158	820	1	Plate820_1_Blehert_1Apr19_KLP	Undetermined	3/19/2019	wall	R10	dry	11.5	143
Alabama Site	19UVP0238W	post2	iso	5	158	820	2	Plate820_2_Blehert_1Apr19_KLP	Undetermined	3/19/2019	wall	R10	dry	11.5	143
Alabama Site	19UVP0241W	opre	iso	5	161	741	1	Plate741_1_Blehert_16Nov18_KLP	38.440338130000001	10/29/2018	wall	R11	dry	6.8	1
Alabama Site	19UVP0241W	opre	iso	5	161	741	2	Plate741_2_Blehert_16Nov18_KLP	38.245983119999998	10/29/2018	wall	R11	dry	6.8	1
Alabama Site	19UVP0241W	post1	iso	5	161	763	1	Plate763_1_Blehert_3Jan19_KLP	Undetermined	12/18/2018	wall	R11	dry	NA	51
Alabama Site	19UVP0241W	post1	iso	5	161	763	2	Plate763_2_Blehert_3Jan19_KLP	Undetermined	12/18/2018	wall	R11	dry	NA	51
Alabama Site	19UVP0241W	post2	iso	5	161	820	1	Plate820_1_Blehert_1Apr19_KLP	Undetermined	3/19/2019	wall	R11	dry	14.2	143
Alabama Site	19UVP0241W	post2	iso	5	161	820	2	Plate820_2_Blehert_1Apr19_KLP	Undetermined	3/19/2019	wall	R11	dry	14.2	143
Alabama Site	19UVP0246W	opre	iso	5	166	741	1	Plate741_1_Blehert_16Nov18_KLP	Undetermined	10/29/2018	wall	R12	dry	6.8	1
Alabama Site	19UVP0246W	opre	iso	5	166	741	2	Plate741_2_Blehert_16Nov18_KLP	Undetermined	10/29/2018	wall	R12	dry	6.8	1
Alabama Site	19UVP0249W	opre	iso	5	169	741	1	Plate741_1_Blehert_16Nov18_KLP	Undetermined	10/29/2018	wall	R13	dry	7	1
Alabama Site	19UVP0249W	opre	iso	5	169	741	2	Plate741_2_Blehert_16Nov18_KLP	Undetermined	10/29/2018	wall	R13	dry	7	1
Alabama Site	19UVP0255W	opre	iso	5	175	741	1	Plate741_1_Blehert_16Nov18_KLP	Undetermined	10/29/2018	wall	R14	dry	6.9	1
Alabama Site	19UVP0255W	opre	iso	5	175	741	2	Plate741_2_Blehert_16Nov18_KLP	Undetermined	10/29/2018	wall	R14	dry	6.9	1
Alabama Site	19UVP0259W	opre	iso	5	179	741	1	Plate741_1_Blehert_16Nov18_KLP	37.92346191	10/29/2018	wall	R15	dry	6.7	1
Alabama Site	19UVP0259W	opre	iso	5	179	741	2	Plate741_2_Blehert_16Nov18_KLP	38.11576462	10/29/2018	wall	R15	dry	6.7	1
Alabama Site	19UVP0259W	post1	iso	5	179	763	1	Plate763_1_Blehert_3Jan19_KLP	Undetermined	12/18/2018	wall	R15	dry	NA	51
Alabama Site	19UVP0259W	post1	iso	5	179	763	2	Plate763_2_Blehert_3Jan19_KLP	Undetermined	12/18/2018	wall	R15	dry	NA	51
Alabama Site	19UVP0259W	post2	iso	5	179	820	1	Plate820_1_Blehert_1Apr19_KLP	Undetermined	3/19/2019	wall	R15	dry	10.4	143
Alabama Site	19UVP0259W	post2	iso	5	179	820	2	Plate820_2_Blehert_1Apr19_KLP	Undetermined	3/19/2019	wall	R15	dry	10.4	143
Alabama Site	19UVP0263W	opre	iso	5	183	741	1	Plate741_1_Blehert_16Nov18_KLP	Undetermined	10/29/2018	ceiling	R16	dry	9.4	1
Alabama Site	19UVP0263W	opre	iso	5	183	741	2	Plate741_2_Blehert_16Nov18_KLP	Undetermined	10/29/2018	ceiling	R16	dry	9.4	1
Alabama Site	19UVP0266W	opre	iso	5	186	741	1	Plate741_1_Blehert_16Nov18_KLP	Undetermined	10/29/2018	ceiling	R17	dry	9.9	1
Alabama Site	19UVP0266W	opre	iso	5	186	741	2	Plate741_2_Blehert_16Nov18_KLP	Undetermined	10/29/2018	ceiling	R17	dry	9.9	1
Alabama Site	19UVP0272W	opre	iso	5	192	741	1	Plate741_1_Blehert_16Nov18_KLP	39.285645639999998	10/29/2018	ceiling	R18	dry	9.6	1
Alabama Site	19UVP0272W	opre	iso	5	192	741	2	Plate741_2_Blehert_16Nov18_KLP	39.980842590000002	10/29/2018	ceiling	R18	dry	9.6	1
Alabama Site	19UVP0272W	post1	iso	5	192	763	1	Plate763_1_Blehert_3Jan19_KLP	Undetermined	12/18/2018	ceiling	R18	dry	NA	51
Alabama Site	19UVP0272W	post1	iso	5	192	763	2	Plate763_2_Blehert_3Jan19_KLP	Undetermined	12/18/2018	ceiling	R18	dry	NA	51
Alabama Site	19UVP0272W	post2	iso	5	192	820	1	Plate820_1_Blehert_1Apr19_KLP	Undetermined	3/19/2019	ceiling	R18	dry	12.2	143
Alabama Site	19UVP0272W	post2	iso	5	192	820	2	Plate820_2_Blehert_1Apr19_KLP	Undetermined	3/19/2019	ceiling	R18	dry	12.2	143
Alabama Site	19UVP0273W	opre	iso	5	193	741	1	Plate741_1_Blehert_16Nov18_KLP	Undetermined	10/29/2018	ceiling	R19	wet	9.6	1
Alabama Site	19UVP0273W	opre	iso	5	193	741	2	Plate741_2_Blehert_16Nov18_KLP	39.51325456	10/29/2018	ceiling	R19	wet	9.6	1
Alabama Site	19UVP0273W	post1	iso	5	193	763	1	Plate763_1_Blehert_3Jan19_KLP	Undetermined	12/18/2018	ceiling	R19	wet	NA	51
Alabama Site	19UVP0273W	post1	iso	5	193	763	2	Plate763_2_Blehert_3Jan19_KLP	Undetermined	12/18/2018	ceiling	R19	wet	NA	51
Alabama Site	19UVP0273W	post2	iso	5	193	820	1	Plate820_1_Blehert_1Apr19_KLP	Undetermined	3/19/2019	ceiling	R19	dry	12.2	143
Alabama Site	19UVP0273W	post2	iso	5	193	820	2	Plate820_2_Blehert_1Apr19_KLP	Undetermined	3/19/2019	ceiling	R19	dry	12.2	143
Alabama Site	19UVP0279W	opre	iso	5	199	741	1	Plate741_1_Blehert_16Nov18_KLP	Undetermined	10/29/2018	ceiling	R20	dry	8.8	1
Alabama Site	19UVP0279W	opre	iso	5	199	741	2	Plate741_2_Blehert_16Nov18_KLP	Undetermined	10/29/2018	ceiling	R20	dry	8.8	1
Alabama Site	19UVP0282W	opre	iso	5	202	742	1	Plate742_1_Blehert_19Nov18_KLP	Undetermined	10/29/2018	ceiling	R21	dry	9.7	1
Alabama Site	19UVP0282W	opre	iso	5	202	742	2	Plate742_2_Blehert_19Nov18_KLP	Undetermined	10/29/2018	ceiling	R21	dry	9.7	1
Alabama Site	19UVP0287W	opre	iso	5	207	742	1	Plate742_1_Blehert_19Nov18_KLP	Undetermined	10/29/2018	ceiling	R22	dry	11.7	1
Alabama Site	19UVP0287W	opre	iso	5	207	742	2	Plate742_2_Blehert_19Nov18_KLP	Undetermined	10/29/2018	ceiling	R22	dry	11.7	1
Alabama Site	19UVP0292W	opre	iso	5	212	742	1	Plate742_1_Blehert_19Nov18_KLP	Undetermined	10/29/2018	ceiling	R23	wet	11.6	1
Alabama Site	19UVP0292W	opre	iso	5	212	742	2	Plate742_2_Blehert_19Nov18_KLP	Undetermined	10/29/2018	ceiling	R23	wet	11.6	1
Alabama Site	19UVP0295W	opre	iso	5	215	742	1	Plate742_1_Blehert_19Nov18_KLP	Undetermined	10/29/2018	ceiling	R24	dry	10.8	1
Alabama Site	19UVP0295W	opre	iso	5	215	742	2	Plate742_2_Blehert_19Nov18_KLP	Undetermined	10/29/2018	ceiling	R24	dry	10.8	1
Alabama Site	19UVP0300W	opre	iso	5	220	742	1	Plate742_1_Blehert_19Nov18_KLP	38.305728909999999	10/29/2018	ceiling	R25	dry	10.7	1
Alabama Site	19UVP0300W	opre	iso	5	220	742	2	Plate742_2_Blehert_19Nov18_KLP	Undetermined	10/29/2018	ceiling	R25	dry	10.7	1
Alabama Site	19UVP0300W	post1	iso	5	220	763	1	Plate763_1_Blehert_3Jan19_KLP	Undetermined	12/18/2018	ceiling	R25	dry	NA	51
Alabama Site	19UVP0300W	post1	iso	5	220	763	2	Plate763_2_Blehert_3Jan19_KLP	Undetermined	12/18/2018	ceiling	R25	dry	NA	51
Alabama Site	19UVP0300W	post2	iso	5	220	820	1	Plate820_1_Blehert_1Apr19_KLP	Undetermined	3/19/2019	ceiling	R25	dry	12.6	143
Alabama Site	19UVP0300W	post2	iso	5	220	820	2	Plate820_2_Blehert_1Apr19_KLP	Undetermined	3/19/2019	ceiling	R25	dry	12.6	143
Alabama Site	19UVP0303W	opre	iso	5	223	742	1	Plate742_1_Blehert_19Nov18_KLP	Undetermined	10/29/2018	ceiling	R26	dry	10.4	1
Alabama Site	19UVP0303W	opre	iso	5	223	742	2	Plate742_2_Blehert_19Nov18_KLP	Undetermined	10/29/2018	ceiling	R26	dry	10.4	1
Alabama Site	19UVP0308W	opre	iso	5	228	742	1	Plate742_1_Blehert_19Nov18_KLP	Undetermined	10/29/2018	ceiling	R27	dry	12.2	1
Alabama Site	19UVP0308W	opre	iso	5	228	742	2	Plate742_2_Blehert_19Nov18_KLP	Undetermined	10/29/2018	ceiling	R27	dry	12.2	1
Alabama Site	19UVP0308W	post2	iso	5	228	820	1	Plate820_1_Blehert_1Apr19_KLP	Undetermined	3/19/2019	ceiling	R27	dry	10.4	143
Alabama Site	19UVP0308W	post2	iso	5	228	820	2	Plate820_2_Blehert_1Apr19_KLP	Undetermined	3/19/2019	ceiling	R27	dry	10.4	143
Alabama Site	19UVP0310W	opre	iso	5	230	742	1	Plate742_1_Blehert_19Nov18_KLP	39.891841890000002	10/29/2018	ceiling	R28	dry	11.3	1
Alabama Site	19UVP0310W	opre	iso	5	230	742	2	Plate742_2_Blehert_19Nov18_KLP	Undetermined	10/29/2018	ceiling	R28	dry	11.3	1
Alabama Site	19UVP0310W	post1	iso	5	230	763	1	Plate763_1_Blehert_3Jan19_KLP	Undetermined	12/18/2018	ceiling	R28	dry	NA	51
Alabama Site	19UVP0310W	post1	iso	5	230	763	2	Plate763_2_Blehert_3Jan19_KLP	Undetermined	12/18/2018	ceiling	R28	dry	NA	51
Alabama Site	19UVP0310W	post2	iso	5	230	820	1	Plate820_1_Blehert_1Apr19_KLP	Undetermined	3/19/2019	ceiling	R28	dry	14.3	143
Alabama Site	19UVP0310W	post2	iso	5	230	820	2	Plate820_2_Blehert_1Apr19_KLP	Undetermined	3/19/2019	ceiling	R28	dry	14.3	143
Alabama Site	19UVP0316W	opre	iso	5	236	742	1	Plate742_1_Blehert_19Nov18_KLP	Undetermined	10/29/2018	ceiling	R29	dry	10.1	1
Alabama Site	19UVP0316W	opre	iso	5	236	742	2	Plate742_2_Blehert_19Nov18_KLP	Undetermined	10/29/2018	ceiling	R29	dry	10.1	1
Alabama Site	19UVP0317W	opre	iso	5	237	742	1	Plate742_1_Blehert_19Nov18_KLP	39.828571320000002	10/29/2018	ceiling	R30	dry	10.8	1
Alabama Site	19UVP0317W	opre	iso	5	237	742	2	Plate742_2_Blehert_19Nov18_KLP	Undetermined	10/29/2018	ceiling	R30	dry	10.8	1
Alabama Site	19UVP0317W	post1	iso	5	237	763	1	Plate763_1_Blehert_3Jan19_KLP	Undetermined	12/18/2018	ceiling	R30	dry	NA	51
Alabama Site	19UVP0317W	post1	iso	5	237	763	2	Plate763_2_Blehert_3Jan19_KLP	Undetermined	12/18/2018	ceiling	R30	dry	NA	51
Alabama Site	19UVP0317W	post2	iso	5	237	820	1	Plate820_1_Blehert_1Apr19_KLP	Undetermined	3/19/2019	ceiling	R30	dry	11.1	143
Alabama Site	19UVP0317W	post2	iso	5	237	820	2	Plate820_2_Blehert_1Apr19_KLP	39.816974639999998	3/19/2019	ceiling	R30	dry	11.1	143
Arkansas Site	19UVP0322W	opre	iso	5	242	742	1	Plate742_1_Blehert_19Nov18_KLP	38.805656429999999	10/31/2018	wall	P1	wet	12	1
Arkansas Site	19UVP0322W	opre	iso	5	242	742	2	Plate742_2_Blehert_19Nov18_KLP	38.812728880000002	10/31/2018	wall	P1	wet	12	1
Arkansas Site	19UVP0322W	post1	iso	5	242	763	1	Plate763_1_Blehert_3Jan19_KLP	Undetermined	12/18/2018	wall	P1	wet	NA	49
Arkansas Site	19UVP0322W	post1	iso	5	242	763	2	Plate763_2_Blehert_3Jan19_KLP	Undetermined	12/18/2018	wall	P1	wet	NA	49
Arkansas Site	19UVP0322W	post2	iso	5	242	819	1	Plate819_1_Blehert_1Apr19_KLP	Undetermined	3/19/2019	wall	P1	dry	14.3	140
Arkansas Site	19UVP0322W	post2	iso	5	242	819	2	Plate819_2_Blehert_1Apr19_KLP	Undetermined	3/19/2019	wall	P1	dry	14.3	140
Arkansas Site	19UVP0325W	opre	iso	5	245	742	1	Plate742_1_Blehert_19Nov18_KLP	39.927154539999997	10/31/2018	wall	P2	wet	12.1	1
Arkansas Site	19UVP0325W	opre	iso	5	245	742	2	Plate742_2_Blehert_19Nov18_KLP	Undetermined	10/31/2018	wall	P2	wet	12.1	1
Arkansas Site	19UVP0325W	post1	iso	5	245	763	1	Plate763_1_Blehert_3Jan19_KLP	39.948252109999999	12/18/2018	wall	P2	wet	NA	49
Arkansas Site	19UVP0325W	post1	iso	5	245	763	2	Plate763_2_Blehert_3Jan19_KLP	Undetermined	12/18/2018	wall	P2	wet	NA	49
Arkansas Site	19UVP0325W	post2	iso	5	245	819	1	Plate819_1_Blehert_1Apr19_KLP	Undetermined	3/19/2019	wall	P2	dry	14.3	140
Arkansas Site	19UVP0325W	post2	iso	5	245	819	2	Plate819_2_Blehert_1Apr19_KLP	39.352424620000001	3/19/2019	wall	P2	dry	14.3	140
Arkansas Site	19UVP0329W	opre	iso	5	249	742	1	Plate742_1_Blehert_19Nov18_KLP	38.609825129999997	10/31/2018	wall	P3	dripping	12.3	1
Arkansas Site	19UVP0329W	opre	iso	5	249	742	2	Plate742_2_Blehert_19Nov18_KLP	Undetermined	10/31/2018	wall	P3	dripping	12.3	1
Arkansas Site	19UVP0329W	post1	iso	5	249	763	1	Plate763_1_Blehert_3Jan19_KLP	Undetermined	12/18/2018	wall	P3	dripping	NA	49
Arkansas Site	19UVP0329W	post1	iso	5	249	763	2	Plate763_2_Blehert_3Jan19_KLP	Undetermined	12/18/2018	wall	P3	dripping	NA	49
Arkansas Site	19UVP0329W	post2	iso	5	249	819	1	Plate819_1_Blehert_1Apr19_KLP	Undetermined	3/19/2019	wall	P3	wet	14.3	140
Arkansas Site	19UVP0329W	post2	iso	5	249	819	2	Plate819_2_Blehert_1Apr19_KLP	Undetermined	3/19/2019	wall	P3	wet	14.3	140
Arkansas Site	19UVP0335W	opre	iso	5	255	742	1	Plate742_1_Blehert_19Nov18_KLP	Undetermined	10/31/2018	wall	P4	dry	11.9	1
Arkansas Site	19UVP0335W	opre	iso	5	255	742	2	Plate742_2_Blehert_19Nov18_KLP	Undetermined	10/31/2018	wall	P4	dry	11.9	1
Arkansas Site	19UVP0338W	opre	iso	5	258	742	1	Plate742_1_Blehert_19Nov18_KLP	35.093540189999999	10/31/2018	wall	P5	wet	11.8	1
Arkansas Site	19UVP0338W	opre	iso	5	258	742	2	Plate742_2_Blehert_19Nov18_KLP	35.160499569999999	10/31/2018	wall	P5	wet	11.8	1
Arkansas Site	19UVP0338W	post1	iso	5	258	763	1	Plate763_1_Blehert_3Jan19_KLP	37.746257780000001	12/18/2018	wall	P5	wet	NA	49
Arkansas Site	19UVP0338W	post1	iso	5	258	763	2	Plate763_2_Blehert_3Jan19_KLP	37.495662690000003	12/18/2018	wall	P5	wet	NA	49
Arkansas Site	19UVP0338W	post2	iso	5	258	819	1	Plate819_1_Blehert_1Apr19_KLP	33.680465699999999	3/19/2019	wall	P5	wet	14.1	140
Arkansas Site	19UVP0338W	post2	iso	5	258	819	2	Plate819_2_Blehert_1Apr19_KLP	33.870899199999997	3/19/2019	wall	P5	wet	14.1	140
Arkansas Site	19UVP0343W	opre	iso	5	263	742	1	Plate742_1_Blehert_19Nov18_KLP	Undetermined	10/31/2018	wall	P6	wet	12.7	1
Arkansas Site	19UVP0343W	opre	iso	5	263	742	2	Plate742_2_Blehert_19Nov18_KLP	Undetermined	10/31/2018	wall	P6	wet	12.7	1
Arkansas Site	19UVP0348W	opre	iso	5	268	742	1	Plate742_1_Blehert_19Nov18_KLP	38.672302250000001	10/31/2018	wall	P7	wet	12.5	1
Arkansas Site	19UVP0348W	opre	iso	5	268	742	2	Plate742_2_Blehert_19Nov18_KLP	Undetermined	10/31/2018	wall	P7	wet	12.5	1
Arkansas Site	19UVP0348W	post1	iso	5	268	763	1	Plate763_1_Blehert_3Jan19_KLP	Undetermined	12/18/2018	wall	P7	wet	NA	49
Arkansas Site	19UVP0348W	post1	iso	5	268	763	2	Plate763_2_Blehert_3Jan19_KLP	Undetermined	12/18/2018	wall	P7	wet	NA	49
Arkansas Site	19UVP0348W	post2	iso	5	268	819	1	Plate819_1_Blehert_1Apr19_KLP	Undetermined	3/19/2019	wall	P7	wet	14.3	140
Arkansas Site	19UVP0348W	post2	iso	5	268	819	2	Plate819_2_Blehert_1Apr19_KLP	Undetermined	3/19/2019	wall	P7	wet	14.3	140
Arkansas Site	19UVP0351W	opre	iso	5	271	742	1	Plate742_1_Blehert_19Nov18_KLP	Undetermined	10/31/2018	wall	P8	dripping	13.3	1
Arkansas Site	19UVP0351W	opre	iso	5	271	742	2	Plate742_2_Blehert_19Nov18_KLP	Undetermined	10/31/2018	wall	P8	dripping	13.3	1
Arkansas Site	19UVP0356W	opre	iso	5	276	742	1	Plate742_1_Blehert_19Nov18_KLP	38.184978489999999	10/31/2018	wall	P9	wet	14.3	1
Arkansas Site	19UVP0356W	opre	iso	5	276	742	2	Plate742_2_Blehert_19Nov18_KLP	Undetermined	10/31/2018	wall	P9	wet	14.3	1
Arkansas Site	19UVP0356W	post1	iso	5	276	763	1	Plate763_1_Blehert_3Jan19_KLP	Undetermined	12/18/2018	wall	P9	wet	NA	49
Arkansas Site	19UVP0356W	post1	iso	5	276	763	2	Plate763_2_Blehert_3Jan19_KLP	Undetermined	12/18/2018	wall	P9	wet	NA	49
Arkansas Site	19UVP0356W	post2	iso	5	276	819	1	Plate819_1_Blehert_1Apr19_KLP	Undetermined	3/19/2019	wall	P9	wet	14.4	140
Arkansas Site	19UVP0356W	post2	iso	5	276	819	2	Plate819_2_Blehert_1Apr19_KLP	Undetermined	3/19/2019	wall	P9	wet	14.4	140
Arkansas Site	19UVP0360W	opre	iso	5	280	742	1	Plate742_1_Blehert_19Nov18_KLP	Undetermined	10/31/2018	wall	P10	wet	14.7	1
Arkansas Site	19UVP0360W	opre	iso	5	280	742	2	Plate742_2_Blehert_19Nov18_KLP	Undetermined	10/31/2018	wall	P10	wet	14.7	1
Arkansas Site	19UVP0360W	post2	iso	5	280	819	1	Plate819_1_Blehert_1Apr19_KLP	Undetermined	3/19/2019	wall	P10	wet	14.2	140
Arkansas Site	19UVP0360W	post2	iso	5	280	819	2	Plate819_2_Blehert_1Apr19_KLP	Undetermined	3/19/2019	wall	P10	wet	14.2	140
Arkansas Site	19UVP0362W	opre	iso	5	282	743	1	Plate743_1_Blehert_21Nov18_KLP	Undetermined	10/31/2018	wall	P11	dripping	14.8	1
Arkansas Site	19UVP0362W	opre	iso	5	282	743	2	Plate743_2_Blehert_21Nov18_KLP	Undetermined	10/31/2018	wall	P11	dripping	14.8	1
Arkansas Site	19UVP0365W	opre	iso	5	285	743	1	Plate743_1_Blehert_21Nov18_KLP	Undetermined	10/31/2018	wall	P12	wet	14.3	1
Arkansas Site	19UVP0365W	opre	iso	5	285	743	2	Plate743_2_Blehert_21Nov18_KLP	39.573028559999997	10/31/2018	wall	P12	wet	14.3	1
Arkansas Site	19UVP0365W	post1	iso	5	285	763	1	Plate763_1_Blehert_3Jan19_KLP	Undetermined	12/18/2018	wall	P12	dripping	NA	49
Arkansas Site	19UVP0365W	post1	iso	5	285	763	2	Plate763_2_Blehert_3Jan19_KLP	Undetermined	12/18/2018	wall	P12	dripping	NA	49
Arkansas Site	19UVP0365W	post2	iso	5	285	819	1	Plate819_1_Blehert_1Apr19_KLP	Undetermined	3/19/2019	wall	P12	wet	14.1	140
Arkansas Site	19UVP0365W	post2	iso	5	285	819	2	Plate819_2_Blehert_1Apr19_KLP	Undetermined	3/19/2019	wall	P12	wet	14.1	140
Arkansas Site	19UVP0372W	opre	iso	5	292	743	1	Plate743_1_Blehert_21Nov18_KLP	Undetermined	10/31/2018	wall	P13	dry	15	1
Arkansas Site	19UVP0372W	opre	iso	5	292	743	2	Plate743_2_Blehert_21Nov18_KLP	Undetermined	10/31/2018	wall	P13	dry	15	1
Arkansas Site	19UVP0376W	opre	iso	5	296	743	1	Plate743_1_Blehert_21Nov18_KLP	Undetermined	10/31/2018	wall	P14	wet	15.1	1
Arkansas Site	19UVP0376W	opre	iso	5	296	743	2	Plate743_2_Blehert_21Nov18_KLP	Undetermined	10/31/2018	wall	P14	wet	15.1	1
Arkansas Site	19UVP0380W	opre	iso	5	300	743	1	Plate743_1_Blehert_21Nov18_KLP	Undetermined	10/31/2018	wall	P15	wet	15.1	1
Arkansas Site	19UVP0380W	opre	iso	5	300	743	2	Plate743_2_Blehert_21Nov18_KLP	39.434322360000003	10/31/2018	wall	P15	wet	15.1	1
Arkansas Site	19UVP0380W	post1	iso	5	300	763	1	Plate763_1_Blehert_3Jan19_KLP	39.17293549	12/18/2018	wall	P15	wet	NA	49
Arkansas Site	19UVP0380W	post1	iso	5	300	763	2	Plate763_2_Blehert_3Jan19_KLP	Undetermined	12/18/2018	wall	P15	wet	NA	49
Arkansas Site	19UVP0380W	post2	iso	5	300	819	1	Plate819_1_Blehert_1Apr19_KLP	Undetermined	3/19/2019	wall	P15	wet	13.9	140
Arkansas Site	19UVP0380W	post2	iso	5	300	819	2	Plate819_2_Blehert_1Apr19_KLP	Undetermined	3/19/2019	wall	P15	wet	13.9	140
Arkansas Site	19UVP0384W	opre	iso	5	304	743	1	Plate743_1_Blehert_21Nov18_KLP	Undetermined	10/31/2018	ceiling	P16	wet	14.8	1
Arkansas Site	19UVP0384W	opre	iso	5	304	743	2	Plate743_2_Blehert_21Nov18_KLP	Undetermined	10/31/2018	ceiling	P16	wet	14.8	1
Arkansas Site	19UVP0384W	post2	iso	5	304	819	1	Plate819_1_Blehert_1Apr19_KLP	Undetermined	3/19/2019	ceiling	P16	wet	14	140
Arkansas Site	19UVP0384W	post2	iso	5	304	819	2	Plate819_2_Blehert_1Apr19_KLP	Undetermined	3/19/2019	ceiling	P16	wet	14	140
Arkansas Site	19UVP0387W	opre	iso	5	307	743	1	Plate743_1_Blehert_21Nov18_KLP	Undetermined	10/31/2018	ceiling	P17	wet	12.4	1
Arkansas Site	19UVP0387W	opre	iso	5	307	743	2	Plate743_2_Blehert_21Nov18_KLP	Undetermined	10/31/2018	ceiling	P17	wet	12.4	1
Arkansas Site	19UVP0390W	opre	iso	5	310	743	1	Plate743_1_Blehert_21Nov18_KLP	37.80391693	10/31/2018	ceiling	P18	dripping	13.8	1
Arkansas Site	19UVP0390W	opre	iso	5	310	743	2	Plate743_2_Blehert_21Nov18_KLP	37.862033840000002	10/31/2018	ceiling	P18	dripping	13.8	1
Arkansas Site	19UVP0390W	post1	iso	5	310	763	1	Plate763_1_Blehert_3Jan19_KLP	Undetermined	12/18/2018	ceiling	P18	dripping	NA	49
Arkansas Site	19UVP0390W	post1	iso	5	310	763	2	Plate763_2_Blehert_3Jan19_KLP	Undetermined	12/18/2018	ceiling	P18	dripping	NA	49
Arkansas Site	19UVP0390W	post2	iso	5	310	819	1	Plate819_1_Blehert_1Apr19_KLP	Undetermined	3/19/2019	ceiling	P18	dripping	14.2	140
Arkansas Site	19UVP0390W	post2	iso	5	310	819	2	Plate819_2_Blehert_1Apr19_KLP	Undetermined	3/19/2019	ceiling	P18	dripping	14.2	140
Arkansas Site	19UVP0396W	opre	iso	5	316	743	1	Plate743_1_Blehert_21Nov18_KLP	Undetermined	10/31/2018	ceiling	P19	dry	15	1
Arkansas Site	19UVP0396W	opre	iso	5	316	743	2	Plate743_2_Blehert_21Nov18_KLP	Undetermined	10/31/2018	ceiling	P19	dry	15	1
Arkansas Site	19UVP0398W	opre	iso	5	318	743	1	Plate743_1_Blehert_21Nov18_KLP	39.235444790000003	10/31/2018	ceiling	P20	dry	16.3	1
Arkansas Site	19UVP0398W	opre	iso	5	318	743	2	Plate743_2_Blehert_21Nov18_KLP	38.779762269999999	10/31/2018	ceiling	P20	dry	16.3	1
Arkansas Site	19UVP0398W	post1	iso	5	318	763	1	Plate763_1_Blehert_3Jan19_KLP	Undetermined	12/18/2018	ceiling	P20	dry	NA	49
Arkansas Site	19UVP0398W	post1	iso	5	318	763	2	Plate763_2_Blehert_3Jan19_KLP	Undetermined	12/18/2018	ceiling	P20	dry	NA	49
Arkansas Site	19UVP0398W	post2	iso	5	318	819	1	Plate819_1_Blehert_1Apr19_KLP	Undetermined	3/19/2019	ceiling	P20	dry	14.2	140
Arkansas Site	19UVP0398W	post2	iso	5	318	819	2	Plate819_2_Blehert_1Apr19_KLP	Undetermined	3/19/2019	ceiling	P20	dry	14.2	140
Arkansas Site	19UVP0402W	opre	iso	5	322	743	1	Plate743_1_Blehert_21Nov18_KLP	Undetermined	10/31/2018	ceiling	P21	dry	15.3	1
Arkansas Site	19UVP0402W	opre	iso	5	322	743	2	Plate743_2_Blehert_21Nov18_KLP	Undetermined	10/31/2018	ceiling	P21	dry	15.3	1
Arkansas Site	19UVP0405W	opre	iso	5	325	743	1	Plate743_1_Blehert_21Nov18_KLP	Undetermined	10/31/2018	ceiling	P22	wet	14.8	1
Arkansas Site	19UVP0405W	opre	iso	5	325	743	2	Plate743_2_Blehert_21Nov18_KLP	Undetermined	10/31/2018	ceiling	P22	wet	14.8	1
Arkansas Site	19UVP0411W	opre	iso	5	331	743	1	Plate743_1_Blehert_21Nov18_KLP	Undetermined	10/31/2018	ceiling	P23	wet	15.5	1
Arkansas Site	19UVP0411W	opre	iso	5	331	743	2	Plate743_2_Blehert_21Nov18_KLP	Undetermined	10/31/2018	ceiling	P23	wet	15.5	1
Arkansas Site	19UVP0416W	opre	iso	5	336	743	1	Plate743_1_Blehert_21Nov18_KLP	Undetermined	10/31/2018	ceiling	P24	wet	14.9	1
Arkansas Site	19UVP0416W	opre	iso	5	336	743	2	Plate743_2_Blehert_21Nov18_KLP	Undetermined	10/31/2018	ceiling	P24	wet	14.9	1
Arkansas Site	19UVP0420W	opre	iso	5	340	743	1	Plate743_1_Blehert_21Nov18_KLP	39.710651400000003	10/31/2018	ceiling	P25	wet	15	1
Arkansas Site	19UVP0420W	opre	iso	5	340	743	2	Plate743_2_Blehert_21Nov18_KLP	39.276710510000001	10/31/2018	ceiling	P25	wet	15	1
Arkansas Site	19UVP0420W	post1	iso	5	340	763	1	Plate763_1_Blehert_3Jan19_KLP	Undetermined	12/18/2018	ceiling	P25	wet	NA	49
Arkansas Site	19UVP0420W	post1	iso	5	340	763	2	Plate763_2_Blehert_3Jan19_KLP	Undetermined	12/18/2018	ceiling	P25	wet	NA	49
Arkansas Site	19UVP0420W	post2	iso	5	340	819	1	Plate819_1_Blehert_1Apr19_KLP	Undetermined	3/19/2019	ceiling	P25	dripping	14.1	140
Arkansas Site	19UVP0420W	post2	iso	5	340	819	2	Plate819_2_Blehert_1Apr19_KLP	Undetermined	3/19/2019	ceiling	P25	dripping	14.1	140
Arkansas Site	19UVP0422W	opre	iso	5	342	743	1	Plate743_1_Blehert_21Nov18_KLP	Undetermined	10/31/2018	ceiling	P26	dry	15.1	1
Arkansas Site	19UVP0422W	opre	iso	5	342	743	2	Plate743_2_Blehert_21Nov18_KLP	Undetermined	10/31/2018	ceiling	P26	dry	15.1	1
Arkansas Site	19UVP0427W	opre	iso	5	347	743	1	Plate743_1_Blehert_21Nov18_KLP	Undetermined	10/31/2018	ceiling	P27	dry	14.4	1
Arkansas Site	19UVP0427W	opre	iso	5	347	743	2	Plate743_2_Blehert_21Nov18_KLP	Undetermined	10/31/2018	ceiling	P27	dry	14.4	1
Arkansas Site	19UVP0430W	opre	iso	5	350	743	1	Plate743_1_Blehert_21Nov18_KLP	Undetermined	10/31/2018	ceiling	P28	wet	14.6	1
Arkansas Site	19UVP0430W	opre	iso	5	350	743	2	Plate743_2_Blehert_21Nov18_KLP	Undetermined	10/31/2018	ceiling	P28	wet	14.6	1
Arkansas Site	19UVP0435W	opre	iso	5	355	743	1	Plate743_1_Blehert_21Nov18_KLP	Undetermined	10/31/2018	ceiling	P29	wet	13.8	1
Arkansas Site	19UVP0435W	opre	iso	5	355	743	2	Plate743_2_Blehert_21Nov18_KLP	Undetermined	10/31/2018	ceiling	P29	wet	13.8	1
Arkansas Site	19UVP0437W	opre	iso	5	357	743	1	Plate743_1_Blehert_21Nov18_KLP	38.648864750000001	10/31/2018	ceiling	P30	wet	14.3	1
Arkansas Site	19UVP0437W	opre	iso	5	357	743	2	Plate743_2_Blehert_21Nov18_KLP	39.076881409999999	10/31/2018	ceiling	P30	wet	14.3	1
Arkansas Site	19UVP0437W	post1	iso	5	357	763	1	Plate763_1_Blehert_3Jan19_KLP	39.911097720000001	12/18/2018	ceiling	P30	wet	NA	49
Arkansas Site	19UVP0437W	post1	iso	5	357	763	2	Plate763_2_Blehert_3Jan19_KLP	Undetermined	12/18/2018	ceiling	P30	wet	NA	49
Arkansas Site	19UVP0437W	post2	iso	5	357	819	1	Plate819_1_Blehert_1Apr19_KLP	39.762916560000001	3/19/2019	ceiling	P30	dry	13.9	140
Arkansas Site	19UVP0437W	post2	iso	5	357	819	2	Plate819_2_Blehert_1Apr19_KLP	39.798454280000001	3/19/2019	ceiling	P30	dry	13.9	140
Alabama Site	19UVP0216W	post3	iso	5	136	857	1	Plate857_1_Blehert_1Aug19_KLP	Undetermined	6/25/2019	wall	R4	dry	15.5	241
Alabama Site	19UVP0224W	post3	iso	5	144	857	1	Plate857_1_Blehert_1Aug19_KLP	Undetermined	6/25/2019	wall	R6	wet	14	241
Alabama Site	19UVP0238W	post3	iso	5	158	857	1	Plate857_1_Blehert_1Aug19_KLP	Undetermined	6/25/2019	wall	R10	dry	13.9	241
Alabama Site	19UVP0241W	post3	iso	5	161	857	1	Plate857_1_Blehert_1Aug19_KLP	Undetermined	6/25/2019	wall	R11	dry	12.9	241
Alabama Site	19UVP0259W	post3	iso	5	179	857	1	Plate857_1_Blehert_1Aug19_KLP	Undetermined	6/25/2019	wall	R15	dry	12.6	241
Alabama Site	19UVP0272W	post3	iso	5	192	857	1	Plate857_1_Blehert_1Aug19_KLP	Undetermined	6/25/2019	ceiling	R18	dry	15.3	241
Alabama Site	19UVP0273W	post3	iso	5	193	857	1	Plate857_1_Blehert_1Aug19_KLP	Undetermined	6/25/2019	ceiling	R19	wet	14.8	241
Alabama Site	19UVP0300W	post3	iso	5	220	857	1	Plate857_1_Blehert_1Aug19_KLP	Undetermined	6/25/2019	ceiling	R25	dry	14.5	241
Alabama Site	19UVP0308W	post3	iso	5	228	857	1	Plate857_1_Blehert_1Aug19_KLP	Undetermined	6/25/2019	ceiling	R27	dry	12.5	241
Alabama Site	19UVP0310W	post3	iso	5	230	857	1	Plate857_1_Blehert_1Aug19_KLP	Undetermined	6/25/2019	ceiling	R28	wet	12.9	241
Alabama Site	19UVP0317W	post3	iso	5	237	857	1	Plate857_1_Blehert_1Aug19_KLP	Undetermined	6/25/2019	ceiling	R30	wet	14	241
Alabama Site	19UVP0216W	post3	iso	5	136	857	2	Plate857_2_Blehert_1Aug19_KLP	Undetermined	6/25/2019	wall	R4	dry	15.5	241
Alabama Site	19UVP0224W	post3	iso	5	144	857	2	Plate857_2_Blehert_1Aug19_KLP	Undetermined	6/25/2019	wall	R6	wet	14	241
Alabama Site	19UVP0238W	post3	iso	5	158	857	2	Plate857_2_Blehert_1Aug19_KLP	Undetermined	6/25/2019	wall	R10	dry	13.9	241
Alabama Site	19UVP0241W	post3	iso	5	161	857	2	Plate857_2_Blehert_1Aug19_KLP	Undetermined	6/25/2019	wall	R11	dry	12.9	241
Alabama Site	19UVP0259W	post3	iso	5	179	857	2	Plate857_2_Blehert_1Aug19_KLP	Undetermined	6/25/2019	wall	R15	dry	12.6	241
Alabama Site	19UVP0272W	post3	iso	5	192	857	2	Plate857_2_Blehert_1Aug19_KLP	Undetermined	6/25/2019	ceiling	R18	dry	15.3	241
Alabama Site	19UVP0273W	post3	iso	5	193	857	2	Plate857_2_Blehert_1Aug19_KLP	Undetermined	6/25/2019	ceiling	R19	wet	14.8	241
Alabama Site	19UVP0300W	post3	iso	5	220	857	2	Plate857_2_Blehert_1Aug19_KLP	Undetermined	6/25/2019	ceiling	R25	dry	14.5	241
Alabama Site	19UVP0308W	post3	iso	5	228	857	2	Plate857_2_Blehert_1Aug19_KLP	Undetermined	6/25/2019	ceiling	R27	dry	12.5	241
Alabama Site	19UVP0310W	post3	iso	5	230	857	2	Plate857_2_Blehert_1Aug19_KLP	Undetermined	6/25/2019	ceiling	R28	wet	12.9	241
Alabama Site	19UVP0317W	post3	iso	5	237	857	2	Plate857_2_Blehert_1Aug19_KLP	Undetermined	6/25/2019	ceiling	R30	wet	14	241
Arkansas Site	19UVP0322	post3	iso	5	242	856	1	Plate856_1_Blehert_29Jul19_KLP	Undetermined	6/19/2019	wall	P1	dry	13.7	232
Arkansas Site	19UVP0325	post3	iso	5	245	856	1	Plate856_1_Blehert_29Jul19_KLP	Undetermined	6/19/2019	wall	P2	dry	15.7	232
Arkansas Site	19UVP0329	post3	iso	5	249	856	1	Plate856_1_Blehert_29Jul19_KLP	Undetermined	6/19/2019	wall	P3	dripping	14.8	232
Arkansas Site	19UVP0338	post3	iso	5	258	856	1	Plate856_1_Blehert_29Jul19_KLP	39.947705841064398	6/19/2019	wall	P5	wet	15.8	232
Arkansas Site	19UVP0348	post3	iso	5	268	856	1	Plate856_1_Blehert_29Jul19_KLP	Undetermined	6/19/2019	wall	P7	wet	14.8	232
Arkansas Site	19UVP0356	post3	iso	5	276	856	1	Plate856_1_Blehert_29Jul19_KLP	Undetermined	6/19/2019	wall	P9	wet	14.8	232
Arkansas Site	19UVP0360	post3	iso	5	280	856	1	Plate856_1_Blehert_29Jul19_KLP	Undetermined	6/19/2019	wall	P10	wet	16	232
Arkansas Site	19UVP0365	post3	iso	5	285	856	1	Plate856_1_Blehert_29Jul19_KLP	Undetermined	6/19/2019	wall	P12	wet	14	232
Arkansas Site	19UVP0380	post3	iso	5	300	856	1	Plate856_1_Blehert_29Jul19_KLP	Undetermined	6/19/2019	wall	P15	wet	11.2	232
Arkansas Site	19UVP0384	post3	iso	5	304	856	1	Plate856_1_Blehert_29Jul19_KLP	Undetermined	6/19/2019	ceiling	P16	wet	11.8	232
Arkansas Site	19UVP0390	post3	iso	5	310	856	1	Plate856_1_Blehert_29Jul19_KLP	Undetermined	6/19/2019	ceiling	P18	wet	15.1	232
Arkansas Site	19UVP0398	post3	iso	5	318	856	1	Plate856_1_Blehert_29Jul19_KLP	39.814780426025301	6/19/2019	ceiling	P20	dry	13.7	232
Arkansas Site	19UVP0420	post3	iso	5	340	856	1	Plate856_1_Blehert_29Jul19_KLP	Undetermined	6/19/2019	ceiling	P25	wet	14.1	232
Arkansas Site	19UVP0437	post3	iso	5	357	856	1	Plate856_1_Blehert_29Jul19_KLP	Undetermined	6/19/2019	ceiling	P30	wet	13.3	232
Arkansas Site	19UVP0322	post3	iso	5	242	856	2	Plate856_2_Blehert_29Jul19_KLP	Undetermined	6/19/2019	wall	P1	dry	13.7	232
Arkansas Site	19UVP0325	post3	iso	5	245	856	2	Plate856_2_Blehert_29Jul19_KLP	Undetermined	6/19/2019	wall	P2	dry	15.7	232
Arkansas Site	19UVP0329	post3	iso	5	249	856	2	Plate856_2_Blehert_29Jul19_KLP	Undetermined	6/19/2019	wall	P3	dripping	14.8	232
Arkansas Site	19UVP0338	post3	iso	5	258	856	2	Plate856_2_Blehert_29Jul19_KLP	Undetermined	6/19/2019	wall	P5	wet	15.8	232
Arkansas Site	19UVP0348	post3	iso	5	268	856	2	Plate856_2_Blehert_29Jul19_KLP	Undetermined	6/19/2019	wall	P7	wet	14.8	232
Arkansas Site	19UVP0356	post3	iso	5	276	856	2	Plate856_2_Blehert_29Jul19_KLP	Undetermined	6/19/2019	wall	P9	wet	14.8	232
Arkansas Site	19UVP0360	post3	iso	5	280	856	2	Plate856_2_Blehert_29Jul19_KLP	Undetermined	6/19/2019	wall	P10	wet	16	232
Arkansas Site	19UVP0365	post3	iso	5	285	856	2	Plate856_2_Blehert_29Jul19_KLP	Undetermined	6/19/2019	wall	P12	wet	14	232
Arkansas Site	19UVP0380	post3	iso	5	300	856	2	Plate856_2_Blehert_29Jul19_KLP	Undetermined	6/19/2019	wall	P15	wet	11.2	232
Arkansas Site	19UVP0384	post3	iso	5	304	856	2	Plate856_2_Blehert_29Jul19_KLP	Undetermined	6/19/2019	ceiling	P16	wet	11.8	232
Arkansas Site	19UVP0390	post3	iso	5	310	856	2	Plate856_2_Blehert_29Jul19_KLP	Undetermined	6/19/2019	ceiling	P18	wet	15.1	232
Arkansas Site	19UVP0398	post3	iso	5	318	856	2	Plate856_2_Blehert_29Jul19_KLP	Undetermined	6/19/2019	ceiling	P20	dry	13.7	232
Arkansas Site	19UVP0420	post3	iso	5	340	856	2	Plate856_2_Blehert_29Jul19_KLP	Undetermined	6/19/2019	ceiling	P25	wet	14.1	232
Arkansas Site	19UVP0437	post3	iso	5	357	856	2	Plate856_2_Blehert_29Jul19_KLP	Undetermined	6/19/2019	ceiling	P30	wet	13.3	232
Ontario Site	UW18RLA4	opre	peg	11	3	737	2	Plate737_2_Blehert_10Oct18_KLP	36.104354860000001	9/25/2018	wall	L1	wet	2.2	1
Ontario Site	UW18RLA4	opre	peg	11	3	737	1	Plate737_1_Blehert_10Oct18_KLP	36.214885709999997	9/25/2018	wall	L1	wet	2.2	1
Ontario Site	UW18RLAA3	opre	con	1	105	738	2	Plate738_2_Blehert_11Oct18_KLP	36.58550262	9/25/2018	ceiling	L27	wet	0	1
Ontario Site	UW18RLAA3	opre	con	1	105	738	1	Plate738_1_Blehert_11Oct18_KLP	36.687931059999997	9/25/2018	ceiling	L27	wet	0	1
Ontario Site	UW18RLB3	opre	con	1	7	737	1	Plate737_1_Blehert_10Oct18_KLP	37.409870150000003	9/25/2018	wall	L2	wet	-1.6	1
Ontario Site	UW18RLB3	opre	con	1	7	737	2	Plate737_2_Blehert_10Oct18_KLP	37.543117520000003	9/25/2018	wall	L2	wet	-1.6	1
Ontario Site	UW18RLBB3	opre	con	1	109	738	2	Plate738_2_Blehert_11Oct18_KLP	35.90682983	9/25/2018	ceiling	L28	dry	-0.3	1
Ontario Site	UW18RLBB3	opre	con	1	109	738	1	Plate738_1_Blehert_11Oct18_KLP	36.318500520000001	9/25/2018	ceiling	L28	dry	-0.3	1
Ontario Site	UW18RLC3	opre	con	1	9	737	1	Plate737_1_Blehert_10Oct18_KLP	Undetermined	9/25/2018	wall	L3	dripping	-1.4	1
Ontario Site	UW18RLC3	opre	con	1	9	737	2	Plate737_2_Blehert_10Oct18_KLP	Undetermined	9/25/2018	wall	L3	dripping	-1.4	1
Ontario Site	UW18RLCC3	opre	con	1	114	738	1	Plate738_1_Blehert_11Oct18_KLP	36.596954349999997	9/25/2018	ceiling	L29	dry	-0.8	1
Ontario Site	UW18RLCC3	opre	con	1	114	738	2	Plate738_2_Blehert_11Oct18_KLP	36.942077640000001	9/25/2018	ceiling	L29	dry	-0.8	1
Ontario Site	UW18RLD3	opre	con	1	14	737	2	Plate737_2_Blehert_10Oct18_KLP	37.788055419999999	9/25/2018	wall	L4	wet	-2.2	1
Ontario Site	UW18RLD3	opre	con	1	14	737	1	Plate737_1_Blehert_10Oct18_KLP	38.494030000000002	9/25/2018	wall	L4	wet	-2.2	1
Ontario Site	UW18RLDD3	opre	con	1	119	738	1	Plate738_1_Blehert_11Oct18_KLP	36.311244960000003	9/25/2018	ceiling	L30	wet	-0.8	1
Ontario Site	UW18RLDD3	opre	con	1	119	738	2	Plate738_2_Blehert_11Oct18_KLP	36.88642883	9/25/2018	ceiling	L30	wet	-0.8	1
Ontario Site	UW18RLE3	opre	con	1	18	737	2	Plate737_2_Blehert_10Oct18_KLP	38.767101289999999	9/25/2018	wall	L5	wet	-1.9	1
Ontario Site	UW18RLE3	opre	con	1	18	737	1	Plate737_1_Blehert_10Oct18_KLP	Undetermined	9/25/2018	wall	L5	wet	-1.9	1
Ontario Site	UW18RLF3	opre	con	1	24	737	1	Plate737_1_Blehert_10Oct18_KLP	36.842556000000002	9/25/2018	wall	L6	dripping	-2.3	1
Ontario Site	UW18RLF3	opre	con	1	24	737	2	Plate737_2_Blehert_10Oct18_KLP	37.106296540000002	9/25/2018	wall	L6	dripping	-2.3	1
Ontario Site	UW18RLG3	opre	con	1	28	737	1	Plate737_1_Blehert_10Oct18_KLP	38.843437190000003	9/25/2018	wall	L7	dripping	-2.4	1
Ontario Site	UW18RLG3	opre	con	1	28	737	2	Plate737_2_Blehert_10Oct18_KLP	39.493839260000001	9/25/2018	wall	L7	dripping	-2.4	1
Ontario Site	UW18RLH3	opre	con	1	32	737	1	Plate737_1_Blehert_10Oct18_KLP	35.04391098	9/25/2018	wall	L8	wet	-2.1	1
Ontario Site	UW18RLH3	opre	con	1	32	737	2	Plate737_2_Blehert_10Oct18_KLP	35.258285520000001	9/25/2018	wall	L8	wet	-2.1	1
Ontario Site	UW18RLI3	opre	con	1	34	737	1	Plate737_1_Blehert_10Oct18_KLP	39.936521149999997	9/25/2018	wall	L9	wet	-2.2	1
Ontario Site	UW18RLI3	opre	con	1	34	737	2	Plate737_2_Blehert_10Oct18_KLP	Undetermined	9/25/2018	wall	L9	wet	-2.2	1
Ontario Site	UW18RLJ3	opre	con	1	40	737	2	Plate737_2_Blehert_10Oct18_KLP	36.27273941	9/25/2018	wall	L10	wet	-2.5	1
Ontario Site	UW18RLJ3	opre	con	1	40	737	1	Plate737_1_Blehert_10Oct18_KLP	36.984218599999998	9/25/2018	wall	L10	wet	-2.5	1
Ontario Site	UW18RLK3	opre	con	1	42	738	1	Plate738_1_Blehert_11Oct18_KLP	34.617469790000001	9/25/2018	wall	L11	dripping	-2.8	1
Ontario Site	UW18RLK3	opre	con	1	42	738	2	Plate738_2_Blehert_11Oct18_KLP	35.028895669999997	9/25/2018	wall	L11	dripping	-2.8	1
Ontario Site	UW18RLL3	opre	con	1	47	738	1	Plate738_1_Blehert_11Oct18_KLP	Undetermined	9/25/2018	wall	L12	dry	-2.8	1
Ontario Site	UW18RLL3	opre	con	1	47	738	2	Plate738_2_Blehert_11Oct18_KLP	Undetermined	9/25/2018	wall	L12	dry	-2.8	1
Ontario Site	UW18RLM3	opre	con	1	51	738	2	Plate738_2_Blehert_11Oct18_KLP	35.087928769999998	9/25/2018	wall	L13	dry	-2.9	1
Ontario Site	UW18RLM3	opre	con	1	51	738	1	Plate738_1_Blehert_11Oct18_KLP	35.37471008	9/25/2018	wall	L13	dry	-2.9	1
Ontario Site	UW18RLN3	opre	con	1	56	738	2	Plate738_2_Blehert_11Oct18_KLP	32.693801880000002	9/25/2018	wall	L14	wet	-3.2	1
Ontario Site	UW18RLN3	opre	con	1	56	738	1	Plate738_1_Blehert_11Oct18_KLP	32.72769547	9/25/2018	wall	L14	wet	-3.2	1
Ontario Site	UW18RLO3	opre	con	1	60	738	2	Plate738_2_Blehert_11Oct18_KLP	33.565052029999997	9/25/2018	wall	L15	wet	-3.2	1
Ontario Site	UW18RLO3	opre	con	1	60	738	1	Plate738_1_Blehert_11Oct18_KLP	34.979328160000001	9/25/2018	wall	L15	wet	-3.2	1
Ontario Site	UW18RLP3	opre	con	1	61	738	2	Plate738_2_Blehert_11Oct18_KLP	39.917898559999998	9/25/2018	ceiling	L16	dry	1.7	1
Ontario Site	UW18RLP3	opre	con	1	61	738	1	Plate738_1_Blehert_11Oct18_KLP	Undetermined	9/25/2018	ceiling	L16	dry	1.7	1
Ontario Site	UW18RLQ3	opre	con	1	66	738	1	Plate738_1_Blehert_11Oct18_KLP	35.375785829999998	9/25/2018	ceiling	L17	wet	2.1	1
Ontario Site	UW18RLQ3	opre	con	1	66	738	2	Plate738_2_Blehert_11Oct18_KLP	35.552024840000001	9/25/2018	ceiling	L17	wet	2.1	1
Ontario Site	UW18RLR3	opre	con	1	71	738	2	Plate738_2_Blehert_11Oct18_KLP	34.732173920000001	9/25/2018	ceiling	L18	wet	1.8	1
Ontario Site	UW18RLR3	opre	con	1	71	738	1	Plate738_1_Blehert_11Oct18_KLP	34.906889339999999	9/25/2018	ceiling	L18	wet	1.8	1
Ontario Site	UW18RLS3	opre	con	1	74	738	2	Plate738_2_Blehert_11Oct18_KLP	35.724430079999998	9/25/2018	ceiling	L19	wet	1.5	1
Ontario Site	UW18RLS3	opre	con	1	74	738	1	Plate738_1_Blehert_11Oct18_KLP	36.188758849999999	9/25/2018	ceiling	L19	wet	1.5	1
Ontario Site	UW18RLT3	opre	con	1	80	738	2	Plate738_2_Blehert_11Oct18_KLP	36.535770419999999	9/25/2018	ceiling	L20	wet	1.4	1
Ontario Site	UW18RLT3	opre	con	1	80	738	1	Plate738_1_Blehert_11Oct18_KLP	36.742950440000001	9/25/2018	ceiling	L20	wet	1.4	1
Ontario Site	UW18RLU3	opre	con	1	82	738	1	Plate738_1_Blehert_11Oct18_KLP	37.209407810000002	9/25/2018	ceiling	L21	wet	1.1	1
Ontario Site	UW18RLU3	opre	con	1	82	738	2	Plate738_2_Blehert_11Oct18_KLP	37.846153260000001	9/25/2018	ceiling	L21	wet	1.1	1
Ontario Site	UW18RLV3	opre	con	1	85	738	1	Plate738_1_Blehert_11Oct18_KLP	39.947299190000003	9/25/2018	ceiling	L22	dry	0.8	1
Ontario Site	UW18RLV3	opre	con	1	85	738	2	Plate738_2_Blehert_11Oct18_KLP	39.962692259999997	9/25/2018	ceiling	L22	dry	0.8	1
Ontario Site	UW18RLW3	opre	con	1	91	738	1	Plate738_1_Blehert_11Oct18_KLP	37.811618799999998	9/25/2018	ceiling	L23	wet	0.6	1
Ontario Site	UW18RLW3	opre	con	1	91	738	2	Plate738_2_Blehert_11Oct18_KLP	Undetermined	9/25/2018	ceiling	L23	wet	0.6	1
Ontario Site	UW18RLX3	opre	con	1	93	738	1	Plate738_1_Blehert_11Oct18_KLP	36.064456939999999	9/25/2018	ceiling	L24	wet	0.3	1
Ontario Site	UW18RLX3	opre	con	1	93	738	2	Plate738_2_Blehert_11Oct18_KLP	36.388668060000001	9/25/2018	ceiling	L24	wet	0.3	1
Ontario Site	UW18RLY3	opre	con	1	97	738	1	Plate738_1_Blehert_11Oct18_KLP	34.525985720000001	9/25/2018	ceiling	L25	wet	0	1
Ontario Site	UW18RLY3	opre	con	1	97	738	2	Plate738_2_Blehert_11Oct18_KLP	34.662887570000002	9/25/2018	ceiling	L25	wet	0	1
Ontario Site	UW18RLZ3	opre	con	1	101	738	1	Plate738_1_Blehert_11Oct18_KLP	39.900926210000002	9/25/2018	ceiling	L26	wet	0	1
Ontario Site	UW18RLZ3	opre	con	1	101	738	2	Plate738_2_Blehert_11Oct18_KLP	39.988314819999999	9/25/2018	ceiling	L26	wet	0	1
Ontario Site	UW18RLA4	post1	con	1	3	759	1	Plate759_1_Blehert_13Dec18_KLP	39.926425170000002	11/19/2018	wall	L1	dry	NA	56
Ontario Site	UW18RLA4	post1	con	1	3	759	2	Plate759_2_Blehert_13Dec18_KLP	Undetermined	11/19/2018	wall	L1	dry	NA	56
Ontario Site	UW18RLAA3	post1	con	1	105	760	2	Plate760_2_Blehert_13Dec18_KLP	39.779258730000002	11/19/2018	ceiling	L27	dry	NA	56
Ontario Site	UW18RLAA3	post1	con	1	105	760	1	Plate760_1_Blehert_13Dec18_KLP	39.791873930000001	11/19/2018	ceiling	L27	dry	NA	56
Ontario Site	UW18RLB3	post1	con	1	7	759	2	Plate759_2_Blehert_13Dec18_KLP	35.716529850000001	11/19/2018	wall	L2	dry	NA	56
Ontario Site	UW18RLB3	post1	con	1	7	759	1	Plate759_1_Blehert_13Dec18_KLP	35.787025450000002	11/19/2018	wall	L2	dry	NA	56
Ontario Site	UW18RLBB3	post1	con	1	109	760	1	Plate760_1_Blehert_13Dec18_KLP	38.012260439999999	11/19/2018	ceiling	L28	dry	NA	56
Ontario Site	UW18RLBB3	post1	con	1	109	760	2	Plate760_2_Blehert_13Dec18_KLP	38.514656070000001	11/19/2018	ceiling	L28	dry	NA	56
Ontario Site	UW18RLCC3	post1	con	1	114	760	2	Plate760_2_Blehert_13Dec18_KLP	37.64530182	11/19/2018	ceiling	L29	dry	NA	56
Ontario Site	UW18RLCC3	post1	con	1	114	760	1	Plate760_1_Blehert_13Dec18_KLP	38.21279526	11/19/2018	ceiling	L29	dry	NA	56
Ontario Site	UW18RLD3	post1	con	1	14	759	1	Plate759_1_Blehert_13Dec18_KLP	Undetermined	11/19/2018	wall	L4	dry	NA	56
Ontario Site	UW18RLD3	post1	con	1	14	759	2	Plate759_2_Blehert_13Dec18_KLP	Undetermined	11/19/2018	wall	L4	dry	NA	56
Ontario Site	UW18RLDD3	post1	con	1	119	760	2	Plate760_2_Blehert_13Dec18_KLP	39.689071660000003	11/19/2018	ceiling	L30	dry	NA	56
Ontario Site	UW18RLDD3	post1	con	1	119	760	1	Plate760_1_Blehert_13Dec18_KLP	39.945877099999997	11/19/2018	ceiling	L30	dry	NA	56
Ontario Site	UW18RLE3	post1	con	1	18	759	1	Plate759_1_Blehert_13Dec18_KLP	Undetermined	11/19/2018	wall	L5	dry	NA	56
Ontario Site	UW18RLE3	post1	con	1	18	759	2	Plate759_2_Blehert_13Dec18_KLP	Undetermined	11/19/2018	wall	L5	dry	NA	56
Ontario Site	UW18RLF3	post1	con	1	24	759	1	Plate759_1_Blehert_13Dec18_KLP	Undetermined	11/19/2018	wall	L6	dry	NA	56
Ontario Site	UW18RLF3	post1	con	1	24	759	2	Plate759_2_Blehert_13Dec18_KLP	Undetermined	11/19/2018	wall	L6	dry	NA	56
Ontario Site	UW18RLG3	post1	con	1	28	759	2	Plate759_2_Blehert_13Dec18_KLP	39.745635989999997	11/19/2018	wall	L7	dry	NA	56
Ontario Site	UW18RLG3	post1	con	1	28	759	1	Plate759_1_Blehert_13Dec18_KLP	Undetermined	11/19/2018	wall	L7	dry	NA	56
Ontario Site	UW18RLH3	post1	con	1	32	759	1	Plate759_1_Blehert_13Dec18_KLP	36.658744810000002	11/19/2018	wall	L8	dry	NA	56
Ontario Site	UW18RLH3	post1	con	1	32	759	2	Plate759_2_Blehert_13Dec18_KLP	37.021999360000002	11/19/2018	wall	L8	dry	NA	56
Ontario Site	UW18RLI3	post1	con	1	34	759	1	Plate759_1_Blehert_13Dec18_KLP	39.767391199999999	11/19/2018	wall	L9	dry	NA	56
Ontario Site	UW18RLI3	post1	con	1	34	759	2	Plate759_2_Blehert_13Dec18_KLP	Undetermined	11/19/2018	wall	L9	dry	NA	56
Ontario Site	UW18RLJ3	post1	con	1	40	759	1	Plate759_1_Blehert_13Dec18_KLP	39.183429719999999	11/19/2018	wall	L10	dry	NA	56
Ontario Site	UW18RLJ3	post1	con	1	40	759	2	Plate759_2_Blehert_13Dec18_KLP	Undetermined	11/19/2018	wall	L10	dry	NA	56
Ontario Site	UW18RLK3	post1	con	1	42	759	2	Plate759_2_Blehert_13Dec18_KLP	39.497020720000002	11/19/2018	wall	L11	dry	NA	56
Ontario Site	UW18RLK3	post1	con	1	42	759	1	Plate759_1_Blehert_13Dec18_KLP	Undetermined	11/19/2018	wall	L11	dry	NA	56
Ontario Site	UW18RLM3	post1	con	1	51	759	1	Plate759_1_Blehert_13Dec18_KLP	Undetermined	11/19/2018	wall	L13	dry	NA	56
Ontario Site	UW18RLM3	post1	con	1	51	759	2	Plate759_2_Blehert_13Dec18_KLP	Undetermined	11/19/2018	wall	L13	dry	NA	56
Ontario Site	UW18RLN3	post1	con	1	56	759	1	Plate759_1_Blehert_13Dec18_KLP	Undetermined	11/19/2018	wall	L14	dry	NA	56
Ontario Site	UW18RLN3	post1	con	1	56	759	2	Plate759_2_Blehert_13Dec18_KLP	Undetermined	11/19/2018	wall	L14	dry	NA	56
Ontario Site	UW18RLO3	post1	con	1	60	759	2	Plate759_2_Blehert_13Dec18_KLP	36.974548339999998	11/19/2018	wall	L15	dry	NA	56
Ontario Site	UW18RLO3	post1	con	1	60	759	1	Plate759_1_Blehert_13Dec18_KLP	37.668151860000002	11/19/2018	wall	L15	dry	NA	56
Ontario Site	UW18RLP3	post1	con	1	61	759	1	Plate759_1_Blehert_13Dec18_KLP	Undetermined	11/19/2018	ceiling	L16	dry	NA	56
Ontario Site	UW18RLP3	post1	con	1	61	759	2	Plate759_2_Blehert_13Dec18_KLP	Undetermined	11/19/2018	ceiling	L16	dry	NA	56
Ontario Site	UW18RLQ3	post1	con	1	66	759	1	Plate759_1_Blehert_13Dec18_KLP	Undetermined	11/19/2018	ceiling	L17	dry	NA	56
Ontario Site	UW18RLQ3	post1	con	1	66	759	2	Plate759_2_Blehert_13Dec18_KLP	Undetermined	11/19/2018	ceiling	L17	dry	NA	56
Ontario Site	UW18RLR3	post1	con	1	71	759	1	Plate759_1_Blehert_13Dec18_KLP	Undetermined	11/19/2018	ceiling	L18	dry	NA	56
Ontario Site	UW18RLR3	post1	con	1	71	759	2	Plate759_2_Blehert_13Dec18_KLP	Undetermined	11/19/2018	ceiling	L18	dry	NA	56
Ontario Site	UW18RLS3	post1	con	1	74	759	1	Plate759_1_Blehert_13Dec18_KLP	Undetermined	11/19/2018	ceiling	L19	dry	NA	56
Ontario Site	UW18RLS3	post1	con	1	74	759	2	Plate759_2_Blehert_13Dec18_KLP	Undetermined	11/19/2018	ceiling	L19	dry	NA	56
Ontario Site	UW18RLT3	post1	con	1	80	759	2	Plate759_2_Blehert_13Dec18_KLP	35.60339355	11/19/2018	ceiling	L20	dry	NA	56
Ontario Site	UW18RLT3	post1	con	1	80	759	1	Plate759_1_Blehert_13Dec18_KLP	35.685314179999999	11/19/2018	ceiling	L20	dry	NA	56
Ontario Site	UW18RLU3	post1	con	1	82	759	1	Plate759_1_Blehert_13Dec18_KLP	38.297069550000003	11/19/2018	ceiling	L21	dry	NA	56
Ontario Site	UW18RLU3	post1	con	1	82	759	2	Plate759_2_Blehert_13Dec18_KLP	38.826053620000003	11/19/2018	ceiling	L21	dry	NA	56
Ontario Site	UW18RLV3	post1	con	1	85	759	1	Plate759_1_Blehert_13Dec18_KLP	Undetermined	11/19/2018	ceiling	L22	dry	NA	56
Ontario Site	UW18RLV3	post1	con	1	85	759	2	Plate759_2_Blehert_13Dec18_KLP	Undetermined	11/19/2018	ceiling	L22	dry	NA	56
Ontario Site	UW18RLW3	post1	con	1	91	760	1	Plate760_1_Blehert_13Dec18_KLP	37.680225370000002	11/19/2018	ceiling	L23	dry	NA	56
Ontario Site	UW18RLW3	post1	con	1	91	760	2	Plate760_2_Blehert_13Dec18_KLP	38.018630979999998	11/19/2018	ceiling	L23	dry	NA	56
Ontario Site	UW18RLX3	post1	con	1	93	760	2	Plate760_2_Blehert_13Dec18_KLP	38.019092559999997	11/19/2018	ceiling	L24	dry	NA	56
Ontario Site	UW18RLX3	post1	con	1	93	760	1	Plate760_1_Blehert_13Dec18_KLP	38.048797610000001	11/19/2018	ceiling	L24	dry	NA	56
Ontario Site	UW18RLY3	post1	con	1	97	760	1	Plate760_1_Blehert_13Dec18_KLP	38.400741580000002	11/19/2018	ceiling	L25	dry	NA	56
Ontario Site	UW18RLY3	post1	con	1	97	760	2	Plate760_2_Blehert_13Dec18_KLP	38.904914859999998	11/19/2018	ceiling	L25	dry	NA	56
Ontario Site	UW18RLZ3	post1	con	1	101	760	1	Plate760_1_Blehert_13Dec18_KLP	39.949987030000003	11/19/2018	ceiling	L26	dry	NA	56
Ontario Site	UW18RLZ3	post1	con	1	101	760	2	Plate760_2_Blehert_13Dec18_KLP	Undetermined	11/19/2018	ceiling	L26	dry	NA	56
Ontario Site	UW18RLA3	post2	con	1	4	792	1	Plate792_1_Blehert_17Mar19_KLP	37.774768829999999	2/19/2019	wall	L1	dry	0.5	148
Ontario Site	UW18RLA3	post2	con	1	4	792	2	Plate792_2_Blehert_17Mar19_KLP	38.263442990000001	2/19/2019	wall	L1	dry	0.5	148
Ontario Site	UW18RLAA3	post2	con	1	105	793	1	Plate793_1_Blehert_17Mar19_KLP	36.483665469999998	2/19/2019	ceiling	L27	dry	2.3	148
Ontario Site	UW18RLAA3	post2	con	1	105	793	2	Plate793_2_Blehert_17Mar19_KLP	36.971397400000001	2/19/2019	ceiling	L27	dry	2.3	148
Ontario Site	UW18RLB3	post2	con	1	7	792	1	Plate792_1_Blehert_17Mar19_KLP	38.268714899999999	2/19/2019	wall	L2	dry	0.6	148
Ontario Site	UW18RLB3	post2	con	1	7	792	2	Plate792_2_Blehert_17Mar19_KLP	38.008560180000003	2/19/2019	wall	L2	dry	0.6	148
Ontario Site	UW18RLBB3	post2	con	1	109	793	1	Plate793_1_Blehert_17Mar19_KLP	38.045127870000002	2/19/2019	ceiling	L28	dry	2.2	148
Ontario Site	UW18RLBB3	post2	con	1	109	793	2	Plate793_2_Blehert_17Mar19_KLP	38.009880070000001	2/19/2019	ceiling	L28	dry	2.2	148
Ontario Site	UW18RLC3	post2	con	1	9	792	1	Plate792_1_Blehert_17Mar19_KLP	Undetermined	2/19/2019	wall	L3	dry	0.8	148
Ontario Site	UW18RLC3	post2	con	1	9	792	2	Plate792_2_Blehert_17Mar19_KLP	Undetermined	2/19/2019	wall	L3	dry	0.8	148
Ontario Site	UW18RLCC3	post2	con	1	114	793	1	Plate793_1_Blehert_17Mar19_KLP	34.907184600000001	2/19/2019	ceiling	L29	dry	2.2	148
Ontario Site	UW18RLCC3	post2	con	1	114	793	2	Plate793_2_Blehert_17Mar19_KLP	34.916755680000001	2/19/2019	ceiling	L29	dry	2.2	148
Ontario Site	UW18RLD3	post2	con	1	14	792	1	Plate792_1_Blehert_17Mar19_KLP	38.600654599999999	2/19/2019	wall	L4	dry	0.9	148
Ontario Site	UW18RLD3	post2	con	1	14	792	2	Plate792_2_Blehert_17Mar19_KLP	38.530136110000001	2/19/2019	wall	L4	dry	0.9	148
Ontario Site	UW18RLDD3	post2	con	1	119	793	1	Plate793_1_Blehert_17Mar19_KLP	38.294612880000003	2/19/2019	ceiling	L30	dry	2.1	148
Ontario Site	UW18RLDD3	post2	con	1	119	793	2	Plate793_2_Blehert_17Mar19_KLP	38.30815887	2/19/2019	ceiling	L30	dry	2.1	148
Ontario Site	UW18RLE3	post2	con	1	18	792	1	Plate792_1_Blehert_17Mar19_KLP	Undetermined	2/19/2019	wall	L5	dry	1.2	148
Ontario Site	UW18RLE3	post2	con	1	18	792	2	Plate792_2_Blehert_17Mar19_KLP	Undetermined	2/19/2019	wall	L5	dry	1.2	148
Ontario Site	UW18RLF3	post2	con	1	24	792	1	Plate792_1_Blehert_17Mar19_KLP	36.813331599999998	2/19/2019	wall	L6	dry	0.9	148
Ontario Site	UW18RLF3	post2	con	1	24	792	2	Plate792_2_Blehert_17Mar19_KLP	36.998058319999998	2/19/2019	wall	L6	dry	0.9	148
Ontario Site	UW18RLG3	post2	con	1	28	792	1	Plate792_1_Blehert_17Mar19_KLP	Undetermined	2/19/2019	wall	L7	dry	1.5	148
Ontario Site	UW18RLG3	post2	con	1	28	792	2	Plate792_2_Blehert_17Mar19_KLP	39.402572630000002	2/19/2019	wall	L7	dry	1.5	148
Ontario Site	UW18RLH3	post2	con	1	32	792	1	Plate792_1_Blehert_17Mar19_KLP	35.925483700000001	2/19/2019	wall	L8	dry	1.5	148
Ontario Site	UW18RLH3	post2	con	1	32	792	2	Plate792_2_Blehert_17Mar19_KLP	35.799007420000002	2/19/2019	wall	L8	dry	1.5	148
Ontario Site	UW18RLI3	post2	con	1	34	792	1	Plate792_1_Blehert_17Mar19_KLP	Undetermined	2/19/2019	wall	L9	dry	1	148
Ontario Site	UW18RLI3	post2	con	1	34	792	2	Plate792_2_Blehert_17Mar19_KLP	Undetermined	2/19/2019	wall	L9	dry	1	148
Ontario Site	UW18RLJ3	post2	con	1	40	792	1	Plate792_1_Blehert_17Mar19_KLP	39.568401340000001	2/19/2019	wall	L10	dry	0.9	148
Ontario Site	UW18RLJ3	post2	con	1	40	792	2	Plate792_2_Blehert_17Mar19_KLP	Undetermined	2/19/2019	wall	L10	dry	0.9	148
Ontario Site	UW18RLK3	post2	con	1	42	792	1	Plate792_1_Blehert_17Mar19_KLP	37.64889908	2/19/2019	wall	L11	dry	0.7	148
Ontario Site	UW18RLK3	post2	con	1	42	792	2	Plate792_2_Blehert_17Mar19_KLP	37.325664519999997	2/19/2019	wall	L11	dry	0.7	148
Ontario Site	UW18RLL3	post2	con	1	47	792	1	Plate792_1_Blehert_17Mar19_KLP	34.393745420000002	2/19/2019	wall	L12	dry	0.8	148
Ontario Site	UW18RLL3	post2	con	1	47	792	2	Plate792_2_Blehert_17Mar19_KLP	34.179897310000001	2/19/2019	wall	L12	dry	0.8	148
Ontario Site	UW18RLM3	post2	con	1	51	792	1	Plate792_1_Blehert_17Mar19_KLP	36.283363340000001	2/19/2019	wall	L13	dry	0.5	148
Ontario Site	UW18RLM3	post2	con	1	51	792	2	Plate792_2_Blehert_17Mar19_KLP	36.352561950000002	2/19/2019	wall	L13	dry	0.5	148
Ontario Site	UW18RLN3	post2	con	1	56	792	1	Plate792_1_Blehert_17Mar19_KLP	37.607505799999998	2/19/2019	wall	L14	dry	0.2	148
Ontario Site	UW18RLN3	post2	con	1	56	792	2	Plate792_2_Blehert_17Mar19_KLP	37.031410219999998	2/19/2019	wall	L14	dry	0.2	148
Ontario Site	UW18RLO3	post2	con	1	60	792	1	Plate792_1_Blehert_17Mar19_KLP	34.172771449999999	2/19/2019	wall	L15	dry	0.1	148
Ontario Site	UW18RLO3	post2	con	1	60	792	2	Plate792_2_Blehert_17Mar19_KLP	33.744823459999999	2/19/2019	wall	L15	dry	0.1	148
Ontario Site	UW18RLP3	post2	con	1	61	792	1	Plate792_1_Blehert_17Mar19_KLP	38.547611240000002	2/19/2019	ceiling	L16	dry	3.4	148
Ontario Site	UW18RLP3	post2	con	1	61	792	2	Plate792_2_Blehert_17Mar19_KLP	37.93983841	2/19/2019	ceiling	L16	dry	3.4	148
Ontario Site	UW18RLQ3	post2	con	1	66	792	1	Plate792_1_Blehert_17Mar19_KLP	38.034755709999999	2/19/2019	ceiling	L17	dry	3.8	148
Ontario Site	UW18RLQ3	post2	con	1	66	792	2	Plate792_2_Blehert_17Mar19_KLP	38.171932220000002	2/19/2019	ceiling	L17	dry	3.8	148
Ontario Site	UW18RLR3	post2	con	1	71	792	1	Plate792_1_Blehert_17Mar19_KLP	32.388374329999998	2/19/2019	ceiling	L18	dry	3.2	148
Ontario Site	UW18RLR3	post2	con	1	71	792	2	Plate792_2_Blehert_17Mar19_KLP	33.053428650000001	2/19/2019	ceiling	L18	dry	3.2	148
Ontario Site	UW18RLS3	post2	con	1	74	792	1	Plate792_1_Blehert_17Mar19_KLP	39.272586820000001	2/19/2019	ceiling	L19	dry	3.3	148
Ontario Site	UW18RLS3	post2	con	1	74	792	2	Plate792_2_Blehert_17Mar19_KLP	39.791751859999998	2/19/2019	ceiling	L19	dry	3.3	148
Ontario Site	UW18RLT3	post2	con	1	80	792	1	Plate792_1_Blehert_17Mar19_KLP	36.734645839999999	2/19/2019	ceiling	L20	dry	3	148
Ontario Site	UW18RLT3	post2	con	1	80	792	2	Plate792_2_Blehert_17Mar19_KLP	36.648983000000001	2/19/2019	ceiling	L20	dry	3	148
Ontario Site	UW18RLU3	post2	con	1	82	793	1	Plate793_1_Blehert_17Mar19_KLP	39.290279390000002	2/19/2019	ceiling	L21	dry	2.9	148
Ontario Site	UW18RLU3	post2	con	1	82	793	2	Plate793_2_Blehert_17Mar19_KLP	Undetermined	2/19/2019	ceiling	L21	dry	2.9	148
Ontario Site	UW18RLV3	post2	con	1	85	793	1	Plate793_1_Blehert_17Mar19_KLP	35.810665129999997	2/19/2019	ceiling	L22	dry	2.6	148
Ontario Site	UW18RLV3	post2	con	1	85	793	2	Plate793_2_Blehert_17Mar19_KLP	36.343578340000001	2/19/2019	ceiling	L22	dry	2.6	148
Ontario Site	UW18RLW3	post2	con	1	91	793	1	Plate793_1_Blehert_17Mar19_KLP	37.906311039999999	2/19/2019	ceiling	L23	dry	2.5	148
Ontario Site	UW18RLW3	post2	con	1	91	793	2	Plate793_2_Blehert_17Mar19_KLP	37.13300323	2/19/2019	ceiling	L23	dry	2.5	148
Ontario Site	UW18RLX3	post2	con	1	93	793	1	Plate793_1_Blehert_17Mar19_KLP	36.741596219999998	2/19/2019	ceiling	L24	dry	2.7	148
Ontario Site	UW18RLX3	post2	con	1	93	793	2	Plate793_2_Blehert_17Mar19_KLP	36.424537659999999	2/19/2019	ceiling	L24	dry	2.7	148
Ontario Site	UW18RLY3	post2	con	1	97	793	1	Plate793_1_Blehert_17Mar19_KLP	Undetermined	2/19/2019	ceiling	L25	dry	2	148
Ontario Site	UW18RLY3	post2	con	1	97	793	2	Plate793_2_Blehert_17Mar19_KLP	Undetermined	2/19/2019	ceiling	L25	dry	2	148
Ontario Site	UW18RLZ3	post2	con	1	101	793	1	Plate793_1_Blehert_17Mar19_KLP	Undetermined	2/19/2019	ceiling	L26	dry	2.2	148
Ontario Site	UW18RLZ3	post2	con	1	101	793	2	Plate793_2_Blehert_17Mar19_KLP	Undetermined	2/19/2019	ceiling	L26	dry	2.2	148
Ontario Site	UW18RLA3	post3	con	1	4	849	1	Plate849_1_Blehert_14Jun19_KLP	38.695842740000003	5/21/2019	wall	L1	dry	3.6	239
Ontario Site	UW18RLA3	post3	con	1	4	849	2	Plate849_2_Blehert_14Jun19_KLP	38.723251339999997	5/21/2019	wall	L1	dry	3.6	239
Ontario Site	UW18RLAA3	post3	con	1	105	850	1	Plate850_1_Blehert_20Jun19_KLP	Undetermined	5/21/2019	ceiling	L27	dry	3.8	239
Ontario Site	UW18RLAA3	post3	con	1	105	850	2	Plate850_2_Blehert_20Jun19_KLP	Undetermined	5/21/2019	ceiling	L27	dry	3.8	239
Ontario Site	UW18RLB3	post3	con	1	7	849	1	Plate849_1_Blehert_14Jun19_KLP	35.743412020000001	5/21/2019	wall	L2	dry	3.5	239
Ontario Site	UW18RLB3	post3	con	1	7	849	2	Plate849_2_Blehert_14Jun19_KLP	36.159545899999998	5/21/2019	wall	L2	dry	3.5	239
Ontario Site	UW18RLBB3	post3	con	1	109	850	1	Plate850_1_Blehert_20Jun19_KLP	Undetermined	5/21/2019	ceiling	L28	dry	3.9	239
Ontario Site	UW18RLBB3	post3	con	1	109	850	2	Plate850_2_Blehert_20Jun19_KLP	Undetermined	5/21/2019	ceiling	L28	dry	3.9	239
Ontario Site	UW18RLC3	post3	con	1	9	849	1	Plate849_1_Blehert_14Jun19_KLP	38.5767746	5/21/2019	wall	L3	dry	3.6	239
Ontario Site	UW18RLC3	post3	con	1	9	849	2	Plate849_2_Blehert_14Jun19_KLP	38.210483549999999	5/21/2019	wall	L3	dry	3.6	239
Ontario Site	UW18RLCC3	post3	con	1	114	850	1	Plate850_1_Blehert_20Jun19_KLP	37.04241943359375	5/21/2019	ceiling	L29	dry	4	239
Ontario Site	UW18RLCC3	post3	con	1	114	850	2	Plate850_2_Blehert_20Jun19_KLP	37.400440216064453	5/21/2019	ceiling	L29	dry	4	239
Ontario Site	UW18RLD3	post3	con	1	14	849	1	Plate849_1_Blehert_14Jun19_KLP	37.357627870000002	5/21/2019	wall	L4	dry	3.5	239
Ontario Site	UW18RLD3	post3	con	1	14	849	2	Plate849_2_Blehert_14Jun19_KLP	37.435897830000002	5/21/2019	wall	L4	dry	3.5	239
Ontario Site	UW18RLDD3	post3	con	1	119	850	1	Plate850_1_Blehert_20Jun19_KLP	36.188671110000001	5/21/2019	ceiling	L30	dry	4.1	239
Ontario Site	UW18RLDD3	post3	con	1	119	850	2	Plate850_2_Blehert_20Jun19_KLP	36.243354799999999	5/21/2019	ceiling	L30	dry	4.1	239
Ontario Site	UW18RLE3	post3	con	1	18	849	1	Plate849_1_Blehert_14Jun19_KLP	37.73442841	5/21/2019	wall	L5	dry	3.6	239
Ontario Site	UW18RLE3	post3	con	1	18	849	2	Plate849_2_Blehert_14Jun19_KLP	36.981781009999999	5/21/2019	wall	L5	dry	3.6	239
Ontario Site	UW18RLF3	post3	con	1	24	849	1	Plate849_1_Blehert_14Jun19_KLP	Undetermined	5/21/2019	wall	L6	dry	3.6	239
Ontario Site	UW18RLF3	post3	con	1	24	849	2	Plate849_2_Blehert_14Jun19_KLP	38.48090363	5/21/2019	wall	L6	dry	3.6	239
Ontario Site	UW18RLG3	post3	con	1	28	849	1	Plate849_1_Blehert_14Jun19_KLP	38.53614426	5/21/2019	wall	L7	dry	3.8	239
Ontario Site	UW18RLG3	post3	con	1	28	849	2	Plate849_2_Blehert_14Jun19_KLP	Undetermined	5/21/2019	wall	L7	dry	3.8	239
Ontario Site	UW18RLH3	post3	con	1	32	849	1	Plate849_1_Blehert_14Jun19_KLP	39.210750580000003	5/21/2019	wall	L8	dry	4	239
Ontario Site	UW18RLH3	post3	con	1	32	849	2	Plate849_2_Blehert_14Jun19_KLP	39.54622269	5/21/2019	wall	L8	dry	4	239
Ontario Site	UW18RLI3	post3	con	1	34	849	1	Plate849_1_Blehert_14Jun19_KLP	Undetermined	5/21/2019	wall	L9	dry	4	239
Ontario Site	UW18RLI3	post3	con	1	34	849	2	Plate849_2_Blehert_14Jun19_KLP	Undetermined	5/21/2019	wall	L9	dry	4	239
Ontario Site	UW18RLJ3	post3	con	1	40	849	1	Plate849_1_Blehert_14Jun19_KLP	38.220302580000002	5/21/2019	wall	L10	dry	3.8	239
Ontario Site	UW18RLJ3	post3	con	1	40	849	2	Plate849_2_Blehert_14Jun19_KLP	38.334430689999998	5/21/2019	wall	L10	dry	3.8	239
Ontario Site	UW18RLK3	post3	con	1	42	849	1	Plate849_1_Blehert_14Jun19_KLP	Undetermined	5/21/2019	wall	L11	dry	3.4	239
Ontario Site	UW18RLK3	post3	con	1	42	849	2	Plate849_2_Blehert_14Jun19_KLP	38.099700929999997	5/21/2019	wall	L11	dry	3.4	239
Ontario Site	UW18RLL3	post3	con	1	47	850	1	Plate850_1_Blehert_20Jun19_KLP	38.037288665771484	5/21/2019	wall	L12	dry	3.6	239
Ontario Site	UW18RLL3	post3	con	1	47	850	2	Plate850_2_Blehert_20Jun19_KLP	38.015342712402344	5/21/2019	wall	L12	dry	3.6	239
Ontario Site	UW18RLM3	post3	con	1	51	850	1	Plate850_1_Blehert_20Jun19_KLP	36.616958619999998	5/21/2019	wall	L13	dry	3.7	239
Ontario Site	UW18RLM3	post3	con	1	51	850	2	Plate850_2_Blehert_20Jun19_KLP	36.643199920000001	5/21/2019	wall	L13	dry	3.7	239
Ontario Site	UW18RLN3	post3	con	1	56	850	1	Plate850_1_Blehert_20Jun19_KLP	37.208183290000001	5/21/2019	wall	L14	dry	3.3	239
Ontario Site	UW18RLN3	post3	con	1	56	850	2	Plate850_2_Blehert_20Jun19_KLP	37.103649140000002	5/21/2019	wall	L14	dry	3.3	239
Ontario Site	UW18RLO3	post3	con	1	60	850	1	Plate850_1_Blehert_20Jun19_KLP	35.595710750000002	5/21/2019	wall	L15	dry	3.3	239
Ontario Site	UW18RLO3	post3	con	1	60	850	2	Plate850_2_Blehert_20Jun19_KLP	35.773105620000003	5/21/2019	wall	L15	dry	3.3	239
Ontario Site	UW18RLP3	post3	con	1	61	850	1	Plate850_1_Blehert_20Jun19_KLP	39.616096499999998	5/21/2019	ceiling	L16	dry	2.5	239
Ontario Site	UW18RLP3	post3	con	1	61	850	2	Plate850_2_Blehert_20Jun19_KLP	39.874452099999999	5/21/2019	ceiling	L16	dry	2.5	239
Ontario Site	UW18RLQ3	post3	con	1	66	850	1	Plate850_1_Blehert_20Jun19_KLP	39.839576719999997	5/21/2019	ceiling	L17	dry	3.9	239
Ontario Site	UW18RLQ3	post3	con	1	66	850	2	Plate850_2_Blehert_20Jun19_KLP	Undetermined	5/21/2019	ceiling	L17	dry	3.9	239
Ontario Site	UW18RLR3	post3	con	1	71	850	1	Plate850_1_Blehert_20Jun19_KLP	34.886821750000003	5/21/2019	ceiling	L18	dry	3.3	239
Ontario Site	UW18RLR3	post3	con	1	71	850	2	Plate850_2_Blehert_20Jun19_KLP	34.562854770000001	5/21/2019	ceiling	L18	dry	3.3	239
Ontario Site	UW18RLS3	post3	con	1	74	850	1	Plate850_1_Blehert_20Jun19_KLP	35.854557040000003	5/21/2019	ceiling	L19	dry	3.6	239
Ontario Site	UW18RLS3	post3	con	1	74	850	2	Plate850_2_Blehert_20Jun19_KLP	35.078170780000001	5/21/2019	ceiling	L19	dry	3.6	239
Ontario Site	UW18RLT3	post3	con	1	80	850	1	Plate850_1_Blehert_20Jun19_KLP	35.97564697	5/21/2019	ceiling	L20	dry	3.5	239
Ontario Site	UW18RLT3	post3	con	1	80	850	2	Plate850_2_Blehert_20Jun19_KLP	36.577228550000001	5/21/2019	ceiling	L20	dry	3.5	239
Ontario Site	UW18RLU3	post3	con	1	82	850	1	Plate850_1_Blehert_20Jun19_KLP	35.969394680000001	5/21/2019	ceiling	L21	dry	3.6	239
Ontario Site	UW18RLU3	post3	con	1	82	850	2	Plate850_2_Blehert_20Jun19_KLP	36.530181880000001	5/21/2019	ceiling	L21	dry	3.6	239
Ontario Site	UW18RLV3	post3	con	1	85	850	1	Plate850_1_Blehert_20Jun19_KLP	Undetermined	5/21/2019	ceiling	L22	dry	3.3	239
Ontario Site	UW18RLV3	post3	con	1	85	850	2	Plate850_2_Blehert_20Jun19_KLP	Undetermined	5/21/2019	ceiling	L22	dry	3.3	239
Ontario Site	UW18RLW3	post3	con	1	91	850	1	Plate850_1_Blehert_20Jun19_KLP	37.080196379999997	5/21/2019	ceiling	L23	dry	3	239
Ontario Site	UW18RLW3	post3	con	1	91	850	2	Plate850_2_Blehert_20Jun19_KLP	37.124000549999998	5/21/2019	ceiling	L23	dry	3	239
Ontario Site	UW18RLX3	post3	con	1	93	850	1	Plate850_1_Blehert_20Jun19_KLP	35.238403320000003	5/21/2019	ceiling	L24	dry	3.6	239
Ontario Site	UW18RLX3	post3	con	1	93	850	2	Plate850_2_Blehert_20Jun19_KLP	35.109748840000002	5/21/2019	ceiling	L24	dry	3.6	239
Ontario Site	UW18RLY3	post3	con	1	97	850	1	Plate850_1_Blehert_20Jun19_KLP	35.233489990000002	5/21/2019	ceiling	L25	dry	3.5	239
Ontario Site	UW18RLY3	post3	con	1	97	850	2	Plate850_2_Blehert_20Jun19_KLP	35.964756010000002	5/21/2019	ceiling	L25	dry	3.5	239
Ontario Site	UW18RLZ3	post3	con	1	101	850	1	Plate850_1_Blehert_20Jun19_KLP	Undetermined	5/21/2019	ceiling	L26	dry	3.8	239
Ontario Site	UW18RLZ3	post3	con	1	101	850	2	Plate850_2_Blehert_20Jun19_KLP	Undetermined	5/21/2019	ceiling	L26	dry	3.8	239
Alabama Site	19UVP0201W	opre	peg	9	121	741	1	Plate741_1_Blehert_16Nov18_KLP	Undetermined	10/29/2018	wall	R1	dry	9	1
Alabama Site	19UVP0201W	opre	peg	9	121	741	2	Plate741_2_Blehert_16Nov18_KLP	Undetermined	10/29/2018	wall	R1	dry	9	1
Alabama Site	19UVP0207W	opre	peg	9	127	741	1	Plate741_1_Blehert_16Nov18_KLP	Undetermined	10/29/2018	wall	R2	dry	8	1
Alabama Site	19UVP0207W	opre	peg	9	127	741	2	Plate741_2_Blehert_16Nov18_KLP	Undetermined	10/29/2018	wall	R2	dry	8	1
Alabama Site	19UVP0210W	opre	peg	9	130	741	1	Plate741_1_Blehert_16Nov18_KLP	35.647052760000001	10/29/2018	wall	R3	dry	7.2	1
Alabama Site	19UVP0210W	opre	peg	9	130	741	2	Plate741_2_Blehert_16Nov18_KLP	35.92768478	10/29/2018	wall	R3	dry	7.2	1
Alabama Site	19UVP0210W	post1	peg	9	130	763	1	Plate763_1_Blehert_3Jan19_KLP	Undetermined	12/18/2018	wall	R3	dry	NA	51
Alabama Site	19UVP0210W	post1	peg	9	130	763	2	Plate763_2_Blehert_3Jan19_KLP	Undetermined	12/18/2018	wall	R3	dry	NA	51
Alabama Site	19UVP0210W	post2	peg	9	130	820	1	Plate820_1_Blehert_1Apr19_KLP	38.192150120000001	3/19/2019	wall	R3	dry	12.2	143
Alabama Site	19UVP0210W	post2	peg	9	130	820	2	Plate820_2_Blehert_1Apr19_KLP	38.728038789999999	3/19/2019	wall	R3	dry	12.2	143
Alabama Site	19UVP0215W	opre	peg	9	135	741	1	Plate741_1_Blehert_16Nov18_KLP	38.413303380000002	10/29/2018	wall	R4	dry	7.1	1
Alabama Site	19UVP0215W	opre	peg	9	135	741	2	Plate741_2_Blehert_16Nov18_KLP	38.619834900000001	10/29/2018	wall	R4	dry	7.1	1
Alabama Site	19UVP0215W	post1	peg	9	135	763	1	Plate763_1_Blehert_3Jan19_KLP	39.112915039999997	12/18/2018	wall	R4	dry	NA	51
Alabama Site	19UVP0215W	post1	peg	9	135	763	2	Plate763_2_Blehert_3Jan19_KLP	39.114654539999997	12/18/2018	wall	R4	dry	NA	51
Alabama Site	19UVP0215W	post2	peg	9	135	820	1	Plate820_1_Blehert_1Apr19_KLP	Undetermined	3/19/2019	wall	R4	dry	11.2	143
Alabama Site	19UVP0215W	post2	peg	9	135	820	2	Plate820_2_Blehert_1Apr19_KLP	Undetermined	3/19/2019	wall	R4	dry	11.2	143
Alabama Site	19UVP0218W	opre	peg	9	138	741	1	Plate741_1_Blehert_16Nov18_KLP	Undetermined	10/29/2018	wall	R5	dry	7.1	1
Alabama Site	19UVP0218W	opre	peg	9	138	741	2	Plate741_2_Blehert_16Nov18_KLP	Undetermined	10/29/2018	wall	R5	dry	7.1	1
Alabama Site	19UVP0223W	opre	peg	9	143	741	1	Plate741_1_Blehert_16Nov18_KLP	Undetermined	10/29/2018	wall	R6	dry	5.5	1
Alabama Site	19UVP0223W	opre	peg	9	143	741	2	Plate741_2_Blehert_16Nov18_KLP	Undetermined	10/29/2018	wall	R6	dry	5.5	1
Alabama Site	19UVP0227W	opre	peg	9	147	741	1	Plate741_1_Blehert_16Nov18_KLP	Undetermined	10/29/2018	wall	R7	dry	6	1
Alabama Site	19UVP0227W	opre	peg	9	147	741	2	Plate741_2_Blehert_16Nov18_KLP	Undetermined	10/29/2018	wall	R7	dry	6	1
Alabama Site	19UVP0232W	opre	peg	9	152	741	1	Plate741_1_Blehert_16Nov18_KLP	Undetermined	10/29/2018	wall	R8	dry	5.9	1
Alabama Site	19UVP0232W	opre	peg	9	152	741	2	Plate741_2_Blehert_16Nov18_KLP	Undetermined	10/29/2018	wall	R8	dry	5.9	1
Alabama Site	19UVP0233W	opre	peg	9	153	741	1	Plate741_1_Blehert_16Nov18_KLP	Undetermined	10/29/2018	wall	R9	dry	6.2	1
Alabama Site	19UVP0233W	opre	peg	9	153	741	2	Plate741_2_Blehert_16Nov18_KLP	Undetermined	10/29/2018	wall	R9	dry	6.2	1
Alabama Site	19UVP0237W	opre	peg	9	157	741	1	Plate741_1_Blehert_16Nov18_KLP	37.307231899999998	10/29/2018	wall	R10	dry	6	1
Alabama Site	19UVP0237W	opre	peg	9	157	741	2	Plate741_2_Blehert_16Nov18_KLP	36.661234569999998	10/29/2018	wall	R10	dry	6	1
Alabama Site	19UVP0237W	post1	peg	9	157	763	1	Plate763_1_Blehert_3Jan19_KLP	36.146690370000002	12/18/2018	wall	R10	dry	NA	51
Alabama Site	19UVP0237W	post1	peg	9	157	763	2	Plate763_2_Blehert_3Jan19_KLP	36.500007629999999	12/18/2018	wall	R10	dry	NA	51
Alabama Site	19UVP0237W	post2	peg	9	157	820	1	Plate820_1_Blehert_1Apr19_KLP	Undetermined	3/19/2019	wall	R10	dry	12.3	143
Alabama Site	19UVP0237W	post2	peg	9	157	820	2	Plate820_2_Blehert_1Apr19_KLP	Undetermined	3/19/2019	wall	R10	dry	12.3	143
Alabama Site	19UVP0242W	opre	peg	9	162	741	1	Plate741_1_Blehert_16Nov18_KLP	39.283216090000003	10/29/2018	wall	R11	dry	6.8	1
Alabama Site	19UVP0242W	opre	peg	9	162	741	2	Plate741_2_Blehert_16Nov18_KLP	38.96324456	10/29/2018	wall	R11	dry	6.8	1
Alabama Site	19UVP0242W	post1	peg	9	162	763	1	Plate763_1_Blehert_3Jan19_KLP	Undetermined	12/18/2018	wall	R11	dry	NA	51
Alabama Site	19UVP0242W	post1	peg	9	162	763	2	Plate763_2_Blehert_3Jan19_KLP	Undetermined	12/18/2018	wall	R11	dry	NA	51
Alabama Site	19UVP0242W	post2	peg	9	162	820	1	Plate820_1_Blehert_1Apr19_KLP	Undetermined	3/19/2019	wall	R11	dry	10.4	143
Alabama Site	19UVP0242W	post2	peg	9	162	820	2	Plate820_2_Blehert_1Apr19_KLP	Undetermined	3/19/2019	wall	R11	dry	10.4	143
Alabama Site	19UVP0245W	opre	peg	9	165	741	1	Plate741_1_Blehert_16Nov18_KLP	38.331565859999998	10/29/2018	wall	R12	dry	6.6	1
Alabama Site	19UVP0245W	opre	peg	9	165	741	2	Plate741_2_Blehert_16Nov18_KLP	38.55908325	10/29/2018	wall	R12	dry	6.6	1
Alabama Site	19UVP0245W	post1	peg	9	165	763	1	Plate763_1_Blehert_3Jan19_KLP	Undetermined	12/18/2018	wall	R12	dry	NA	51
Alabama Site	19UVP0245W	post1	peg	9	165	763	2	Plate763_2_Blehert_3Jan19_KLP	Undetermined	12/18/2018	wall	R12	dry	NA	51
Alabama Site	19UVP0245W	post2	peg	9	165	820	1	Plate820_1_Blehert_1Apr19_KLP	Undetermined	3/19/2019	wall	R12	dry	10.4	143
Alabama Site	19UVP0245W	post2	peg	9	165	820	2	Plate820_2_Blehert_1Apr19_KLP	Undetermined	3/19/2019	wall	R12	dry	10.4	143
Alabama Site	19UVP0252W	opre	peg	9	172	741	1	Plate741_1_Blehert_16Nov18_KLP	Undetermined	10/29/2018	wall	R13	dry	6.7	1
Alabama Site	19UVP0252W	opre	peg	9	172	741	2	Plate741_2_Blehert_16Nov18_KLP	Undetermined	10/29/2018	wall	R13	dry	6.7	1
Alabama Site	19UVP0256W	opre	peg	9	176	741	1	Plate741_1_Blehert_16Nov18_KLP	Undetermined	10/29/2018	wall	R14	dry	6.9	1
Alabama Site	19UVP0256W	opre	peg	9	176	741	2	Plate741_2_Blehert_16Nov18_KLP	Undetermined	10/29/2018	wall	R14	dry	6.9	1
Alabama Site	19UVP0256W	post2	peg	9	176	820	1	Plate820_1_Blehert_1Apr19_KLP	Undetermined	3/19/2019	wall	R14	dry	10.3	143
Alabama Site	19UVP0256W	post2	peg	9	176	820	2	Plate820_2_Blehert_1Apr19_KLP	Undetermined	3/19/2019	wall	R14	dry	10.3	143
Alabama Site	19UVP0258W	opre	peg	9	178	741	1	Plate741_1_Blehert_16Nov18_KLP	Undetermined	10/29/2018	wall	R15	dry	6.8	1
Alabama Site	19UVP0258W	opre	peg	9	178	741	2	Plate741_2_Blehert_16Nov18_KLP	Undetermined	10/29/2018	wall	R15	dry	6.8	1
Alabama Site	19UVP0262W	opre	peg	9	182	741	1	Plate741_1_Blehert_16Nov18_KLP	Undetermined	10/29/2018	ceiling	R16	wet	9.9	1
Alabama Site	19UVP0262W	opre	peg	9	182	741	2	Plate741_2_Blehert_16Nov18_KLP	Undetermined	10/29/2018	ceiling	R16	wet	9.9	1
Alabama Site	19UVP0262W	post2	peg	9	182	820	1	Plate820_1_Blehert_1Apr19_KLP	Undetermined	3/19/2019	ceiling	R16	dry	11.9	143
Alabama Site	19UVP0262W	post2	peg	9	182	820	2	Plate820_2_Blehert_1Apr19_KLP	Undetermined	3/19/2019	ceiling	R16	dry	11.9	143
Alabama Site	19UVP0265W	opre	peg	9	185	741	1	Plate741_1_Blehert_16Nov18_KLP	Undetermined	10/29/2018	ceiling	R17	dry	9.8	1
Alabama Site	19UVP0265W	opre	peg	9	185	741	2	Plate741_2_Blehert_16Nov18_KLP	Undetermined	10/29/2018	ceiling	R17	dry	9.8	1
Alabama Site	19UVP0269W	opre	peg	9	189	741	1	Plate741_1_Blehert_16Nov18_KLP	Undetermined	10/29/2018	ceiling	R18	dripping	9.8	1
Alabama Site	19UVP0269W	opre	peg	9	189	741	2	Plate741_2_Blehert_16Nov18_KLP	Undetermined	10/29/2018	ceiling	R18	dripping	9.8	1
Alabama Site	19UVP0274W	opre	peg	9	194	741	1	Plate741_1_Blehert_16Nov18_KLP	Undetermined	10/29/2018	ceiling	R19	dry	9.8	1
Alabama Site	19UVP0274W	opre	peg	9	194	741	2	Plate741_2_Blehert_16Nov18_KLP	39.838172909999997	10/29/2018	ceiling	R19	dry	9.8	1
Alabama Site	19UVP0274W	post1	peg	9	194	763	1	Plate763_1_Blehert_3Jan19_KLP	Undetermined	12/18/2018	ceiling	R19	wet	NA	51
Alabama Site	19UVP0274W	post1	peg	9	194	763	2	Plate763_2_Blehert_3Jan19_KLP	Undetermined	12/18/2018	ceiling	R19	wet	NA	51
Alabama Site	19UVP0274W	post2	peg	9	194	820	1	Plate820_1_Blehert_1Apr19_KLP	Undetermined	3/19/2019	ceiling	R19	dry	12.9	143
Alabama Site	19UVP0274W	post2	peg	9	194	820	2	Plate820_2_Blehert_1Apr19_KLP	Undetermined	3/19/2019	ceiling	R19	dry	12.9	143
Alabama Site	19UVP0277W	opre	peg	9	197	741	1	Plate741_1_Blehert_16Nov18_KLP	Undetermined	10/29/2018	ceiling	R20	wet	9	1
Alabama Site	19UVP0277W	opre	peg	9	197	741	2	Plate741_2_Blehert_16Nov18_KLP	Undetermined	10/29/2018	ceiling	R20	wet	9	1
Alabama Site	19UVP0283W	opre	peg	9	203	742	1	Plate742_1_Blehert_19Nov18_KLP	Undetermined	10/29/2018	ceiling	R21	dry	10.5	1
Alabama Site	19UVP0283W	opre	peg	9	203	742	2	Plate742_2_Blehert_19Nov18_KLP	Undetermined	10/29/2018	ceiling	R21	dry	10.5	1
Alabama Site	19UVP0285W	opre	peg	9	205	742	1	Plate742_1_Blehert_19Nov18_KLP	Undetermined	10/29/2018	ceiling	R22	wet	12.1	1
Alabama Site	19UVP0285W	opre	peg	9	205	742	2	Plate742_2_Blehert_19Nov18_KLP	Undetermined	10/29/2018	ceiling	R22	wet	12.1	1
Alabama Site	19UVP0289W	opre	peg	9	209	742	1	Plate742_1_Blehert_19Nov18_KLP	39.30024719	10/29/2018	ceiling	R23	dry	10.7	1
Alabama Site	19UVP0289W	opre	peg	9	209	742	2	Plate742_2_Blehert_19Nov18_KLP	Undetermined	10/29/2018	ceiling	R23	dry	10.7	1
Alabama Site	19UVP0289W	post1	peg	9	209	763	1	Plate763_1_Blehert_3Jan19_KLP	Undetermined	12/18/2018	ceiling	R23	dry	NA	51
Alabama Site	19UVP0289W	post1	peg	9	209	763	2	Plate763_2_Blehert_3Jan19_KLP	Undetermined	12/18/2018	ceiling	R23	dry	NA	51
Alabama Site	19UVP0289W	post2	peg	9	209	820	1	Plate820_1_Blehert_1Apr19_KLP	Undetermined	3/19/2019	ceiling	R23	dry	12.9	143
Alabama Site	19UVP0289W	post2	peg	9	209	820	2	Plate820_2_Blehert_1Apr19_KLP	Undetermined	3/19/2019	ceiling	R23	dry	12.9	143
Alabama Site	19UVP0294W	opre	peg	9	214	742	1	Plate742_1_Blehert_19Nov18_KLP	Undetermined	10/29/2018	ceiling	R24	dry	11	1
Alabama Site	19UVP0294W	opre	peg	9	214	742	2	Plate742_2_Blehert_19Nov18_KLP	Undetermined	10/29/2018	ceiling	R24	dry	11	1
Alabama Site	19UVP0299W	opre	peg	9	219	742	1	Plate742_1_Blehert_19Nov18_KLP	38.868675230000001	10/29/2018	ceiling	R25	dry	11.6	1
Alabama Site	19UVP0299W	opre	peg	9	219	742	2	Plate742_2_Blehert_19Nov18_KLP	Undetermined	10/29/2018	ceiling	R25	dry	11.6	1
Alabama Site	19UVP0299W	post1	peg	9	219	763	1	Plate763_1_Blehert_3Jan19_KLP	Undetermined	12/18/2018	ceiling	R25	dry	NA	51
Alabama Site	19UVP0299W	post1	peg	9	219	763	2	Plate763_2_Blehert_3Jan19_KLP	Undetermined	12/18/2018	ceiling	R25	dry	NA	51
Alabama Site	19UVP0299W	post2	peg	9	219	820	1	Plate820_1_Blehert_1Apr19_KLP	Undetermined	3/19/2019	ceiling	R25	dry	10.3	143
Alabama Site	19UVP0299W	post2	peg	9	219	820	2	Plate820_2_Blehert_1Apr19_KLP	Undetermined	3/19/2019	ceiling	R25	dry	10.3	143
Alabama Site	19UVP0304W	opre	peg	9	224	742	1	Plate742_1_Blehert_19Nov18_KLP	39.757354739999997	10/29/2018	ceiling	R26	dry	11.2	1
Alabama Site	19UVP0304W	opre	peg	9	224	742	2	Plate742_2_Blehert_19Nov18_KLP	39.067962649999998	10/29/2018	ceiling	R26	dry	11.2	1
Alabama Site	19UVP0304W	post1	peg	9	224	763	1	Plate763_1_Blehert_3Jan19_KLP	Undetermined	12/18/2018	ceiling	R26	dry	NA	51
Alabama Site	19UVP0304W	post1	peg	9	224	763	2	Plate763_2_Blehert_3Jan19_KLP	Undetermined	12/18/2018	ceiling	R26	dry	NA	51
Alabama Site	19UVP0304W	post2	peg	9	224	820	1	Plate820_1_Blehert_1Apr19_KLP	Undetermined	3/19/2019	ceiling	R26	dry	13.8	143
Alabama Site	19UVP0304W	post2	peg	9	224	820	2	Plate820_2_Blehert_1Apr19_KLP	Undetermined	3/19/2019	ceiling	R26	dry	13.8	143
Alabama Site	19UVP0306W	opre	peg	9	226	742	1	Plate742_1_Blehert_19Nov18_KLP	38.678501130000001	10/29/2018	ceiling	R27	dry	12.5	1
Alabama Site	19UVP0306W	opre	peg	9	226	742	2	Plate742_2_Blehert_19Nov18_KLP	Undetermined	10/29/2018	ceiling	R27	dry	12.5	1
Alabama Site	19UVP0306W	post1	peg	9	226	763	1	Plate763_1_Blehert_3Jan19_KLP	Undetermined	12/18/2018	ceiling	R27	dry	NA	51
Alabama Site	19UVP0306W	post1	peg	9	226	763	2	Plate763_2_Blehert_3Jan19_KLP	Undetermined	12/18/2018	ceiling	R27	dry	NA	51
Alabama Site	19UVP0306W	post2	peg	9	226	820	1	Plate820_1_Blehert_1Apr19_KLP	Undetermined	3/19/2019	ceiling	R27	dry	15.1	143
Alabama Site	19UVP0306W	post2	peg	9	226	820	2	Plate820_2_Blehert_1Apr19_KLP	Undetermined	3/19/2019	ceiling	R27	dry	15.1	143
Alabama Site	19UVP0309W	opre	peg	9	229	742	1	Plate742_1_Blehert_19Nov18_KLP	Undetermined	10/29/2018	ceiling	R28	wet	11.7	1
Alabama Site	19UVP0309W	opre	peg	9	229	742	2	Plate742_2_Blehert_19Nov18_KLP	Undetermined	10/29/2018	ceiling	R28	wet	11.7	1
Alabama Site	19UVP0309W	post2	peg	9	229	820	1	Plate820_1_Blehert_1Apr19_KLP	Undetermined	3/19/2019	ceiling	R28	dry	11.5	143
Alabama Site	19UVP0309W	post2	peg	9	229	820	2	Plate820_2_Blehert_1Apr19_KLP	Undetermined	3/19/2019	ceiling	R28	dry	115	143
Alabama Site	19UVP0313W	opre	peg	9	233	742	1	Plate742_1_Blehert_19Nov18_KLP	38.769134520000001	10/29/2018	ceiling	R29	wet	10.2	1
Alabama Site	19UVP0313W	opre	peg	9	233	742	2	Plate742_2_Blehert_19Nov18_KLP	39.358272550000002	10/29/2018	ceiling	R29	wet	10.2	1
Alabama Site	19UVP0313W	post1	peg	9	233	763	1	Plate763_1_Blehert_3Jan19_KLP	Undetermined	12/18/2018	ceiling	R29	dry	NA	51
Alabama Site	19UVP0313W	post1	peg	9	233	763	2	Plate763_2_Blehert_3Jan19_KLP	Undetermined	12/18/2018	ceiling	R29	dry	NA	51
Alabama Site	19UVP0313W	post2	peg	9	233	820	1	Plate820_1_Blehert_1Apr19_KLP	Undetermined	3/19/2019	ceiling	R29	dry	12.8	143
Alabama Site	19UVP0313W	post2	peg	9	233	820	2	Plate820_2_Blehert_1Apr19_KLP	Undetermined	3/19/2019	ceiling	R29	dry	12.8	143
Alabama Site	19UVP0320W	opre	peg	9	240	742	1	Plate742_1_Blehert_19Nov18_KLP	Undetermined	10/29/2018	ceiling	R30	dry	11.1	1
Alabama Site	19UVP0320W	opre	peg	9	240	742	2	Plate742_2_Blehert_19Nov18_KLP	Undetermined	10/29/2018	ceiling	R30	dry	11.1	1
Arkansas Site	19UVP0321W	opre	peg	9	241	742	1	Plate742_1_Blehert_19Nov18_KLP	39.441379550000001	10/31/2018	wall	P1	wet	11.8	1
Arkansas Site	19UVP0321W	opre	peg	9	241	742	2	Plate742_2_Blehert_19Nov18_KLP	39.441379550000001	10/31/2018	wall	P1	wet	11.8	1
Arkansas Site	19UVP0321W	post1	peg	9	241	763	1	Plate763_1_Blehert_3Jan19_KLP	Undetermined	12/18/2018	wall	P1	wet	NA	49
Arkansas Site	19UVP0321W	post1	peg	9	241	763	2	Plate763_2_Blehert_3Jan19_KLP	39.744258879999997	12/18/2018	wall	P1	wet	NA	49
Arkansas Site	19UVP0321W	post2	peg	9	241	819	1	Plate819_1_Blehert_1Apr19_KLP	Undetermined	3/19/2019	wall	P1	dry	14.3	140
Arkansas Site	19UVP0321W	post2	peg	9	241	819	2	Plate819_2_Blehert_1Apr19_KLP	Undetermined	3/19/2019	wall	P1	dry	14.3	140
Arkansas Site	19UVP0326W	opre	peg	9	246	742	1	Plate742_1_Blehert_19Nov18_KLP	38.261463169999999	10/31/2018	wall	P2	wet	12.2	1
Arkansas Site	19UVP0326W	opre	peg	9	246	742	2	Plate742_2_Blehert_19Nov18_KLP	38.463436129999998	10/31/2018	wall	P2	wet	12.2	1
Arkansas Site	19UVP0326W	post1	peg	9	246	763	1	Plate763_1_Blehert_3Jan19_KLP	Undetermined	12/18/2018	wall	P2	wet	NA	49
Arkansas Site	19UVP0326W	post1	peg	9	246	763	2	Plate763_2_Blehert_3Jan19_KLP	Undetermined	12/18/2018	wall	P2	wet	NA	49
Arkansas Site	19UVP0326W	post2	peg	9	246	819	1	Plate819_1_Blehert_1Apr19_KLP	Undetermined	3/19/2019	wall	P2	dry	14.3	140
Arkansas Site	19UVP0326W	post2	peg	9	246	819	2	Plate819_2_Blehert_1Apr19_KLP	Undetermined	3/19/2019	wall	P2	dry	14.3	140
Arkansas Site	19UVP0331W	opre	peg	9	251	742	1	Plate742_1_Blehert_19Nov18_KLP	Undetermined	10/31/2018	wall	P3	wet	12.3	1
Arkansas Site	19UVP0331W	opre	peg	9	251	742	2	Plate742_2_Blehert_19Nov18_KLP	Undetermined	10/31/2018	wall	P3	wet	12.3	1
Arkansas Site	19UVP0333W	opre	peg	9	253	742	1	Plate742_1_Blehert_19Nov18_KLP	Undetermined	10/31/2018	wall	P4	dry	12.2	1
Arkansas Site	19UVP0333W	opre	peg	9	253	742	2	Plate742_2_Blehert_19Nov18_KLP	39.416229250000001	10/31/2018	wall	P4	dry	12.2	1
Arkansas Site	19UVP0333W	post1	peg	9	253	763	1	Plate763_1_Blehert_3Jan19_KLP	Undetermined	12/18/2018	wall	P4	dry	NA	49
Arkansas Site	19UVP0333W	post1	peg	9	253	763	2	Plate763_2_Blehert_3Jan19_KLP	Undetermined	12/18/2018	wall	P4	dry	NA	49
Arkansas Site	19UVP0333W	post2	peg	9	253	819	1	Plate819_1_Blehert_1Apr19_KLP	Undetermined	3/19/2019	wall	P4	dry	14.3	140
Arkansas Site	19UVP0333W	post2	peg	9	253	819	2	Plate819_2_Blehert_1Apr19_KLP	Undetermined	3/19/2019	wall	P4	dry	14.3	140
Arkansas Site	19UVP0340W	opre	peg	9	260	742	1	Plate742_1_Blehert_19Nov18_KLP	39.993283079999998	10/31/2018	wall	P5	wet	11.7	1
Arkansas Site	19UVP0340W	opre	peg	9	260	742	2	Plate742_2_Blehert_19Nov18_KLP	Undetermined	10/31/2018	wall	P5	wet	11.7	1
Arkansas Site	19UVP0340W	post1	peg	9	260	763	1	Plate763_1_Blehert_3Jan19_KLP	Undetermined	12/18/2018	wall	P5	dry	NA	49
Arkansas Site	19UVP0340W	post1	peg	9	260	763	2	Plate763_2_Blehert_3Jan19_KLP	Undetermined	12/18/2018	wall	P5	dry	NA	49
Arkansas Site	19UVP0340W	post2	peg	9	260	819	1	Plate819_1_Blehert_1Apr19_KLP	Undetermined	3/19/2019	wall	P5	dry	14.2	140
Arkansas Site	19UVP0340W	post2	peg	9	260	819	2	Plate819_2_Blehert_1Apr19_KLP	Undetermined	3/19/2019	wall	P5	dry	14.2	140
Arkansas Site	19UVP0341W	opre	peg	9	261	742	1	Plate742_1_Blehert_19Nov18_KLP	39.515720369999997	10/31/2018	wall	P6	wet	12.3	1
Arkansas Site	19UVP0341W	opre	peg	9	261	742	2	Plate742_2_Blehert_19Nov18_KLP	Undetermined	10/31/2018	wall	P6	wet	12.3	1
Arkansas Site	19UVP0341W	post1	peg	9	261	763	1	Plate763_1_Blehert_3Jan19_KLP	Undetermined	12/18/2018	wall	P6	dripping	NA	49
Arkansas Site	19UVP0341W	post1	peg	9	261	763	2	Plate763_2_Blehert_3Jan19_KLP	Undetermined	12/18/2018	wall	P6	dripping	NA	49
Arkansas Site	19UVP0341W	post2	peg	9	261	819	1	Plate819_1_Blehert_1Apr19_KLP	Undetermined	3/19/2019	wall	P6	wet	14.4	140
Arkansas Site	19UVP0341W	post2	peg	9	261	819	2	Plate819_2_Blehert_1Apr19_KLP	Undetermined	3/19/2019	wall	P6	wet	14.4	140
Arkansas Site	19UVP0345W	opre	peg	9	265	742	1	Plate742_1_Blehert_19Nov18_KLP	37.601829530000003	10/31/2018	wall	P7	wet	12.4	1
Arkansas Site	19UVP0345W	opre	peg	9	265	742	2	Plate742_2_Blehert_19Nov18_KLP	Undetermined	10/31/2018	wall	P7	wet	12.4	1
Arkansas Site	19UVP0345W	post1	peg	9	265	763	1	Plate763_1_Blehert_3Jan19_KLP	Undetermined	12/18/2018	wall	P7	dripping	NA	49
Arkansas Site	19UVP0345W	post1	peg	9	265	763	2	Plate763_2_Blehert_3Jan19_KLP	Undetermined	12/18/2018	wall	P7	dripping	NA	49
Arkansas Site	19UVP0345W	post2	peg	9	265	819	1	Plate819_1_Blehert_1Apr19_KLP	Undetermined	3/19/2019	wall	P7	wet	14.3	140
Arkansas Site	19UVP0345W	post2	peg	9	265	819	2	Plate819_2_Blehert_1Apr19_KLP	Undetermined	3/19/2019	wall	P7	wet	14.3	140
Arkansas Site	19UVP0349W	opre	peg	9	269	742	1	Plate742_1_Blehert_19Nov18_KLP	Undetermined	10/31/2018	wall	P8	dripping	13	1
Arkansas Site	19UVP0349W	opre	peg	9	269	742	2	Plate742_2_Blehert_19Nov18_KLP	Undetermined	10/31/2018	wall	P8	dripping	13	1
Arkansas Site	19UVP0354W	opre	peg	9	274	742	1	Plate742_1_Blehert_19Nov18_KLP	Undetermined	10/31/2018	wall	P9	dripping	14.6	1
Arkansas Site	19UVP0354W	opre	peg	9	274	742	2	Plate742_2_Blehert_19Nov18_KLP	38.420005799999998	10/31/2018	wall	P9	dripping	14.6	1
Arkansas Site	19UVP0354W	post1	peg	9	274	763	1	Plate763_1_Blehert_3Jan19_KLP	Undetermined	12/18/2018	wall	P9	dripping	NA	49
Arkansas Site	19UVP0354W	post1	peg	9	274	763	2	Plate763_2_Blehert_3Jan19_KLP	Undetermined	12/18/2018	wall	P9	dripping	NA	49
Arkansas Site	19UVP0354W	post2	peg	9	274	819	1	Plate819_1_Blehert_1Apr19_KLP	Undetermined	3/19/2019	wall	P9	wet	14.6	140
Arkansas Site	19UVP0354W	post2	peg	9	274	819	2	Plate819_2_Blehert_1Apr19_KLP	Undetermined	3/19/2019	wall	P9	wet	14.6	140
Arkansas Site	19UVP0359W	opre	peg	9	279	742	1	Plate742_1_Blehert_19Nov18_KLP	38.796344759999997	10/31/2018	wall	P10	wet	15	1
Arkansas Site	19UVP0359W	opre	peg	9	279	742	2	Plate742_2_Blehert_19Nov18_KLP	Undetermined	10/31/2018	wall	P10	wet	15	1
Arkansas Site	19UVP0359W	post1	peg	9	279	763	1	Plate763_1_Blehert_3Jan19_KLP	Undetermined	12/18/2018	wall	P10	dripping	NA	49
Arkansas Site	19UVP0359W	post1	peg	9	279	763	2	Plate763_2_Blehert_3Jan19_KLP	39.920796199999998	12/18/2018	wall	P10	dripping	NA	49
Arkansas Site	19UVP0359W	post2	peg	9	279	819	1	Plate819_1_Blehert_1Apr19_KLP	Undetermined	3/19/2019	wall	P10	wet	14.2	140
Arkansas Site	19UVP0359W	post2	peg	9	279	819	2	Plate819_2_Blehert_1Apr19_KLP	Undetermined	3/19/2019	wall	P10	wet	14.2	140
Arkansas Site	19UVP0363W	opre	peg	9	283	743	1	Plate743_1_Blehert_21Nov18_KLP	Undetermined	10/31/2018	wall	P11	wet	14.3	1
Arkansas Site	19UVP0363W	opre	peg	9	283	743	2	Plate743_2_Blehert_21Nov18_KLP	Undetermined	10/31/2018	wall	P11	wet	14.3	1
Arkansas Site	19UVP0368W	opre	peg	9	288	743	1	Plate743_1_Blehert_21Nov18_KLP	Undetermined	10/31/2018	wall	P12	wet	13.7	1
Arkansas Site	19UVP0368W	opre	peg	9	288	743	2	Plate743_2_Blehert_21Nov18_KLP	Undetermined	10/31/2018	wall	P12	wet	13.7	1
Arkansas Site	19UVP0371W	opre	peg	9	291	743	1	Plate743_1_Blehert_21Nov18_KLP	Undetermined	10/31/2018	wall	P13	dry	14.8	1
Arkansas Site	19UVP0371W	opre	peg	9	291	743	2	Plate743_2_Blehert_21Nov18_KLP	39.998693080000002	10/31/2018	wall	P13	dry	14.8	1
Arkansas Site	19UVP0371W	post1	peg	9	291	763	1	Plate763_1_Blehert_3Jan19_KLP	Undetermined	12/18/2018	wall	P13	dry	NA	49
Arkansas Site	19UVP0371W	post1	peg	9	291	763	2	Plate763_2_Blehert_3Jan19_KLP	Undetermined	12/18/2018	wall	P13	dry	NA	49
Arkansas Site	19UVP0371W	post2	peg	9	291	819	1	Plate819_1_Blehert_1Apr19_KLP	Undetermined	3/19/2019	wall	P13	dry	14.2	140
Arkansas Site	19UVP0371W	post2	peg	9	291	819	2	Plate819_2_Blehert_1Apr19_KLP	Undetermined	3/19/2019	wall	P13	dry	14.2	140
Arkansas Site	19UVP0375W	opre	peg	9	295	743	1	Plate743_1_Blehert_21Nov18_KLP	Undetermined	10/31/2018	wall	P14	wet	15.3	1
Arkansas Site	19UVP0375W	opre	peg	9	295	743	2	Plate743_2_Blehert_21Nov18_KLP	Undetermined	10/31/2018	wall	P14	wet	15.3	1
Arkansas Site	19UVP0379W	opre	peg	9	299	743	1	Plate743_1_Blehert_21Nov18_KLP	Undetermined	10/31/2018	wall	P15	wet	15.1	1
Arkansas Site	19UVP0379W	opre	peg	9	299	743	2	Plate743_2_Blehert_21Nov18_KLP	Undetermined	10/31/2018	wall	P15	wet	15.1	1
Arkansas Site	19UVP0381W	opre	peg	9	301	743	1	Plate743_1_Blehert_21Nov18_KLP	Undetermined	10/31/2018	ceiling	P16	wet	16.1	1
Arkansas Site	19UVP0381W	opre	peg	9	301	743	2	Plate743_2_Blehert_21Nov18_KLP	Undetermined	10/31/2018	ceiling	P16	wet	16.1	1
Arkansas Site	19UVP0386W	opre	peg	9	306	743	1	Plate743_1_Blehert_21Nov18_KLP	Undetermined	10/31/2018	ceiling	P17	dry	12.9	1
Arkansas Site	19UVP0386W	opre	peg	9	306	743	2	Plate743_2_Blehert_21Nov18_KLP	39.187629700000002	10/31/2018	ceiling	P17	dry	12.9	1
Arkansas Site	19UVP0386W	post1	peg	9	306	763	1	Plate763_1_Blehert_3Jan19_KLP	39.911364749999997	12/18/2018	ceiling	P17	dry	NA	49
Arkansas Site	19UVP0386W	post1	peg	9	306	763	2	Plate763_2_Blehert_3Jan19_KLP	Undetermined	12/18/2018	ceiling	P17	dry	NA	49
Arkansas Site	19UVP0386W	post2	peg	9	306	819	1	Plate819_1_Blehert_1Apr19_KLP	Undetermined	3/19/2019	ceiling	P17	dry	14.1	140
Arkansas Site	19UVP0386W	post2	peg	9	306	819	2	Plate819_2_Blehert_1Apr19_KLP	Undetermined	3/19/2019	ceiling	P17	dry	14.1	140
Arkansas Site	19UVP0391W	opre	peg	9	311	743	1	Plate743_1_Blehert_21Nov18_KLP	Undetermined	10/31/2018	ceiling	P18	wet	14	1
Arkansas Site	19UVP0391W	opre	peg	9	311	743	2	Plate743_2_Blehert_21Nov18_KLP	39.546157839999999	10/31/2018	ceiling	P18	wet	14	1
Arkansas Site	19UVP0391W	post1	peg	9	311	763	1	Plate763_1_Blehert_3Jan19_KLP	Undetermined	12/18/2018	ceiling	P18	wet	NA	49
Arkansas Site	19UVP0391W	post1	peg	9	311	763	2	Plate763_2_Blehert_3Jan19_KLP	Undetermined	12/18/2018	ceiling	P18	wet	NA	49
Arkansas Site	19UVP0391W	post2	peg	9	311	819	1	Plate819_1_Blehert_1Apr19_KLP	Undetermined	3/19/2019	ceiling	P18	wet	14.2	140
Arkansas Site	19UVP0391W	post2	peg	9	311	819	2	Plate819_2_Blehert_1Apr19_KLP	Undetermined	3/19/2019	ceiling	P18	wet	14.2	140
Arkansas Site	19UVP0395W	opre	peg	9	315	743	1	Plate743_1_Blehert_21Nov18_KLP	Undetermined	10/31/2018	ceiling	P19	dry	14.7	1
Arkansas Site	19UVP0395W	opre	peg	9	315	743	2	Plate743_2_Blehert_21Nov18_KLP	Undetermined	10/31/2018	ceiling	P19	dry	14.7	1
Arkansas Site	19UVP0399W	opre	peg	9	319	743	1	Plate743_1_Blehert_21Nov18_KLP	Undetermined	10/31/2018	ceiling	P20	dry	15.6	1
Arkansas Site	19UVP0399W	opre	peg	9	319	743	2	Plate743_2_Blehert_21Nov18_KLP	Undetermined	10/31/2018	ceiling	P20	dry	15.6	1
Arkansas Site	19UVP0401W	opre	peg	9	321	743	1	Plate743_1_Blehert_21Nov18_KLP	Undetermined	10/31/2018	ceiling	P21	dry	14.7	1
Arkansas Site	19UVP0401W	opre	peg	9	321	743	2	Plate743_2_Blehert_21Nov18_KLP	Undetermined	10/31/2018	ceiling	P21	dry	14.7	1
Arkansas Site	19UVP0401W	post2	peg	9	321	819	1	Plate819_1_Blehert_1Apr19_KLP	Undetermined	3/19/2019	ceiling	P21	dry	14	140
Arkansas Site	19UVP0401W	post2	peg	9	321	819	2	Plate819_2_Blehert_1Apr19_KLP	Undetermined	3/19/2019	ceiling	P21	dry	14	140
Arkansas Site	19UVP0407W	opre	peg	9	327	743	1	Plate743_1_Blehert_21Nov18_KLP	Undetermined	10/31/2018	ceiling	P22	wet	14.6	1
Arkansas Site	19UVP0407W	opre	peg	9	327	743	2	Plate743_2_Blehert_21Nov18_KLP	Undetermined	10/31/2018	ceiling	P22	wet	14.6	1
Arkansas Site	19UVP0409W	opre	peg	9	329	743	1	Plate743_1_Blehert_21Nov18_KLP	Undetermined	10/31/2018	ceiling	P23	wet	15.7	1
Arkansas Site	19UVP0409W	opre	peg	9	329	743	2	Plate743_2_Blehert_21Nov18_KLP	Undetermined	10/31/2018	ceiling	P23	wet	15.7	1
Arkansas Site	19UVP0414W	opre	peg	9	334	743	1	Plate743_1_Blehert_21Nov18_KLP	Undetermined	10/31/2018	ceiling	P24	wet	16.2	1
Arkansas Site	19UVP0414W	opre	peg	9	334	743	2	Plate743_2_Blehert_21Nov18_KLP	Undetermined	10/31/2018	ceiling	P24	wet	16.2	1
Arkansas Site	19UVP0414W	post2	peg	9	334	819	1	Plate819_1_Blehert_1Apr19_KLP	Undetermined	3/19/2019	ceiling	P24	dry	14.3	140
Arkansas Site	19UVP0414W	post2	peg	9	334	819	2	Plate819_2_Blehert_1Apr19_KLP	Undetermined	3/19/2019	ceiling	P24	dry	14.3	140
Arkansas Site	19UVP0417W	opre	peg	9	337	743	1	Plate743_1_Blehert_21Nov18_KLP	Undetermined	10/31/2018	ceiling	P25	wet	15.1	1
Arkansas Site	19UVP0417W	opre	peg	9	337	743	2	Plate743_2_Blehert_21Nov18_KLP	Undetermined	10/31/2018	ceiling	P25	wet	15.1	1
Arkansas Site	19UVP0423W	opre	peg	9	343	743	1	Plate743_1_Blehert_21Nov18_KLP	Undetermined	10/31/2018	ceiling	P26	dry	14.8	1
Arkansas Site	19UVP0423W	opre	peg	9	343	743	2	Plate743_2_Blehert_21Nov18_KLP	Undetermined	10/31/2018	ceiling	P26	dry	14.8	1
Arkansas Site	19UVP0428W	opre	peg	9	348	743	1	Plate743_1_Blehert_21Nov18_KLP	Undetermined	10/31/2018	ceiling	P27	wet	13.3	1
Arkansas Site	19UVP0428W	opre	peg	9	348	743	2	Plate743_2_Blehert_21Nov18_KLP	Undetermined	10/31/2018	ceiling	P27	wet	13.3	1
Arkansas Site	19UVP0431W	opre	peg	9	351	743	1	Plate743_1_Blehert_21Nov18_KLP	Undetermined	10/31/2018	ceiling	P28	wet	14.4	1
Arkansas Site	19UVP0431W	opre	peg	9	351	743	2	Plate743_2_Blehert_21Nov18_KLP	Undetermined	10/31/2018	ceiling	P28	wet	14.4	1
Arkansas Site	19UVP0434W	opre	peg	9	354	743	1	Plate743_1_Blehert_21Nov18_KLP	Undetermined	10/31/2018	ceiling	P29	wet	13.8	1
Arkansas Site	19UVP0434W	opre	peg	9	354	743	2	Plate743_2_Blehert_21Nov18_KLP	Undetermined	10/31/2018	ceiling	P29	wet	13.8	1
Arkansas Site	19UVP0439W	opre	peg	9	359	743	1	Plate743_1_Blehert_21Nov18_KLP	Undetermined	10/31/2018	ceiling	P30	wet	15.2	1
Arkansas Site	19UVP0439W	opre	peg	9	359	743	2	Plate743_2_Blehert_21Nov18_KLP	Undetermined	10/31/2018	ceiling	P30	wet	15.2	1
Alabama Site	19UVP0210W	post3	peg	9	130	857	1	Plate857_1_Blehert_1Aug19_KLP	Undetermined	6/25/2019	wall	R3	dry	14.2	241
Alabama Site	19UVP0215W	post3	peg	9	135	857	1	Plate857_1_Blehert_1Aug19_KLP	Undetermined	6/25/2019	wall	R4	dry	15.5	241
Alabama Site	19UVP0237W	post3	peg	9	157	857	1	Plate857_1_Blehert_1Aug19_KLP	Undetermined	6/25/2019	wall	R10	dry	14.5	241
Alabama Site	19UVP0242W	post3	peg	9	162	857	1	Plate857_1_Blehert_1Aug19_KLP	Undetermined	6/25/2019	wall	R11	dry	13.3	241
Alabama Site	19UVP0245W	post3	peg	9	165	857	1	Plate857_1_Blehert_1Aug19_KLP	Undetermined	6/25/2019	wall	R12	dry	12.8	241
Alabama Site	19UVP0256W	post3	peg	9	176	857	1	Plate857_1_Blehert_1Aug19_KLP	Undetermined	6/25/2019	wall	R14	dry	10.1	241
Alabama Site	19UVP0262W	post3	peg	9	182	857	1	Plate857_1_Blehert_1Aug19_KLP	Undetermined	6/25/2019	ceiling	R16	wet	13.8	241
Alabama Site	19UVP0274W	post3	peg	9	194	857	1	Plate857_1_Blehert_1Aug19_KLP	Undetermined	6/25/2019	ceiling	R19	wet	14.7	241
Alabama Site	19UVP0289W	post3	peg	9	209	857	1	Plate857_1_Blehert_1Aug19_KLP	Undetermined	6/25/2019	ceiling	R23	wet	13.7	241
Alabama Site	19UVP0299W	post3	peg	9	219	857	1	Plate857_1_Blehert_1Aug19_KLP	Undetermined	6/25/2019	ceiling	R25	dry	14.5	241
Alabama Site	19UVP0304W	post3	peg	9	224	857	1	Plate857_1_Blehert_1Aug19_KLP	Undetermined	6/25/2019	ceiling	R26	dry	13.4	241
Alabama Site	19UVP0306W	post3	peg	9	226	857	1	Plate857_1_Blehert_1Aug19_KLP	Undetermined	6/25/2019	ceiling	R27	dry	13.4	241
Alabama Site	19UVP0309W	post3	peg	9	229	857	1	Plate857_1_Blehert_1Aug19_KLP	Undetermined	6/25/2019	ceiling	R28	wet	12.1	241
Alabama Site	19UVP0313W	post3	peg	9	233	857	1	Plate857_1_Blehert_1Aug19_KLP	Undetermined	6/25/2019	ceiling	R29	wet	13.1	241
Alabama Site	19UVP0210W	post3	peg	9	130	857	2	Plate857_2_Blehert_1Aug19_KLP	Undetermined	6/25/2019	wall	R3	dry	14.2	241
Alabama Site	19UVP0215W	post3	peg	9	135	857	2	Plate857_2_Blehert_1Aug19_KLP	Undetermined	6/25/2019	wall	R4	dry	15.5	241
Alabama Site	19UVP0237W	post3	peg	9	157	857	2	Plate857_2_Blehert_1Aug19_KLP	Undetermined	6/25/2019	wall	R10	dry	14.5	241
Alabama Site	19UVP0242W	post3	peg	9	162	857	2	Plate857_2_Blehert_1Aug19_KLP	Undetermined	6/25/2019	wall	R11	dry	13.3	241
Alabama Site	19UVP0245W	post3	peg	9	165	857	2	Plate857_2_Blehert_1Aug19_KLP	Undetermined	6/25/2019	wall	R12	dry	12.8	241
Alabama Site	19UVP0256W	post3	peg	9	176	857	2	Plate857_2_Blehert_1Aug19_KLP	Undetermined	6/25/2019	wall	R14	dry	10.1	241
Alabama Site	19UVP0262W	post3	peg	9	182	857	2	Plate857_2_Blehert_1Aug19_KLP	Undetermined	6/25/2019	ceiling	R16	wet	13.8	241
Alabama Site	19UVP0274W	post3	peg	9	194	857	2	Plate857_2_Blehert_1Aug19_KLP	Undetermined	6/25/2019	ceiling	R19	wet	14.7	241
Alabama Site	19UVP0289W	post3	peg	9	209	857	2	Plate857_2_Blehert_1Aug19_KLP	Undetermined	6/25/2019	ceiling	R23	wet	13.7	241
Alabama Site	19UVP0299W	post3	peg	9	219	857	2	Plate857_2_Blehert_1Aug19_KLP	Undetermined	6/25/2019	ceiling	R25	dry	14.5	241
Alabama Site	19UVP0304W	post3	peg	9	224	857	2	Plate857_2_Blehert_1Aug19_KLP	Undetermined	6/25/2019	ceiling	R26	dry	13.4	241
Alabama Site	19UVP0306W	post3	peg	9	226	857	2	Plate857_2_Blehert_1Aug19_KLP	Undetermined	6/25/2019	ceiling	R27	dry	13.4	241
Alabama Site	19UVP0309W	post3	peg	9	229	857	2	Plate857_2_Blehert_1Aug19_KLP	Undetermined	6/25/2019	ceiling	R28	wet	12.1	241
Alabama Site	19UVP0313W	post3	peg	9	233	857	2	Plate857_2_Blehert_1Aug19_KLP	Undetermined	6/25/2019	ceiling	R29	wet	13.1	241
Arkansas Site	19UVP0321	post3	peg	9	241	856	1	Plate856_1_Blehert_29Jul19_KLP	Undetermined	6/19/2019	wall	P1	dry	12.3	232
Arkansas Site	19UVP0326	post3	peg	9	246	856	1	Plate856_1_Blehert_29Jul19_KLP	Undetermined	6/19/2019	wall	P2	dry	15.5	232
Arkansas Site	19UVP0333	post3	peg	9	253	856	1	Plate856_1_Blehert_29Jul19_KLP	Undetermined	6/19/2019	wall	P4	dry	14	232
Arkansas Site	19UVP0340	post3	peg	9	260	856	1	Plate856_1_Blehert_29Jul19_KLP	Undetermined	6/19/2019	wall	P5	dry	15	232
Arkansas Site	19UVP0341	post3	peg	9	261	856	1	Plate856_1_Blehert_29Jul19_KLP	Undetermined	6/19/2019	wall	P6	wet	15.5	232
Arkansas Site	19UVP0345	post3	peg	9	265	856	1	Plate856_1_Blehert_29Jul19_KLP	Undetermined	6/19/2019	wall	P7	dripping	14.8	232
Arkansas Site	19UVP0354	post3	peg	9	274	856	1	Plate856_1_Blehert_29Jul19_KLP	Undetermined	6/19/2019	wall	P9	wet	14.8	232
Arkansas Site	19UVP0359	post3	peg	9	279	856	1	Plate856_1_Blehert_29Jul19_KLP	Undetermined	6/19/2019	wall	P10	wet	14.8	232
Arkansas Site	19UVP0371	post3	peg	9	291	856	1	Plate856_1_Blehert_29Jul19_KLP	Undetermined	6/19/2019	wall	P13	dry	13.9	232
Arkansas Site	19UVP0386	post3	peg	9	306	856	1	Plate856_1_Blehert_29Jul19_KLP	Undetermined	6/19/2019	ceiling	P17	wet	12.4	232
Arkansas Site	19UVP0391	post3	peg	9	311	856	1	Plate856_1_Blehert_29Jul19_KLP	Undetermined	6/19/2019	ceiling	P18	wet	15.2	232
Arkansas Site	19UVP0401	post3	peg	9	321	856	1	Plate856_1_Blehert_29Jul19_KLP	Undetermined	6/19/2019	ceiling	P21	dry	13.7	232
Arkansas Site	19UVP0414	post3	peg	9	334	856	1	Plate856_1_Blehert_29Jul19_KLP	Undetermined	6/19/2019	ceiling	P24	wet	13.5	232
Arkansas Site	19UVP0321	post3	peg	9	241	856	2	Plate856_2_Blehert_29Jul19_KLP	Undetermined	6/19/2019	wall	P1	dry	12.3	232
Arkansas Site	19UVP0326	post3	peg	9	246	856	2	Plate856_2_Blehert_29Jul19_KLP	38.915237426757812	6/19/2019	wall	P2	dry	15.5	232
Arkansas Site	19UVP0333	post3	peg	9	253	856	2	Plate856_2_Blehert_29Jul19_KLP	Undetermined	6/19/2019	wall	P4	dry	14	232
Arkansas Site	19UVP0340	post3	peg	9	260	856	2	Plate856_2_Blehert_29Jul19_KLP	Undetermined	6/19/2019	wall	P5	dry	15	232
Arkansas Site	19UVP0341	post3	peg	9	261	856	2	Plate856_2_Blehert_29Jul19_KLP	Undetermined	6/19/2019	wall	P6	wet	15.5	232
Arkansas Site	19UVP0345	post3	peg	9	265	856	2	Plate856_2_Blehert_29Jul19_KLP	Undetermined	6/19/2019	wall	P7	dripping	14.8	232
Arkansas Site	19UVP0354	post3	peg	9	274	856	2	Plate856_2_Blehert_29Jul19_KLP	Undetermined	6/19/2019	wall	P9	wet	14.8	232
Arkansas Site	19UVP0359	post3	peg	9	279	856	2	Plate856_2_Blehert_29Jul19_KLP	Undetermined	6/19/2019	wall	P10	wet	14.8	232
Arkansas Site	19UVP0371	post3	peg	9	291	856	2	Plate856_2_Blehert_29Jul19_KLP	Undetermined	6/19/2019	wall	P13	dry	13.9	232
Arkansas Site	19UVP0386	post3	peg	9	306	856	2	Plate856_2_Blehert_29Jul19_KLP	Undetermined	6/19/2019	ceiling	P17	wet	12.4	232
Arkansas Site	19UVP0391	post3	peg	9	311	856	2	Plate856_2_Blehert_29Jul19_KLP	Undetermined	6/19/2019	ceiling	P18	wet	15.2	232
Arkansas Site	19UVP0401	post3	peg	9	321	856	2	Plate856_2_Blehert_29Jul19_KLP	Undetermined	6/19/2019	ceiling	P21	dry	13.7	232
Arkansas Site	19UVP0414	post3	peg	9	334	856	2	Plate856_2_Blehert_29Jul19_KLP	Undetermined	6/19/2019	ceiling	P24	wet	13.5	232
Ontario Site	UW18RLA2	opre	uv	16	2	737	1	Plate737_1_Blehert_10Oct18_KLP	36.896911619999997	9/25/2018	wall	L1	wet	3.9	1
Ontario Site	UW18RLA2	opre	uv	16	2	737	2	Plate737_2_Blehert_10Oct18_KLP	36.911441799999999	9/25/2018	wall	L1	wet	3.9	1
Ontario Site	UW18RLAA2	opre	uv	16	106	738	2	Plate738_2_Blehert_11Oct18_KLP	36.717613219999997	9/25/2018	ceiling	L27	dry	1.7	1
Ontario Site	UW18RLAA2	opre	uv	16	106	738	1	Plate738_1_Blehert_11Oct18_KLP	37.316047670000003	9/25/2018	ceiling	L27	dry	1.7	1
Ontario Site	UW18RLB2	opre	uv	16	6	737	2	Plate737_2_Blehert_10Oct18_KLP	36.865814210000003	9/25/2018	wall	L2	dry	3.3	1
Ontario Site	UW18RLB2	opre	uv	16	6	737	1	Plate737_1_Blehert_10Oct18_KLP	37.569057460000003	9/25/2018	wall	L2	dry	3.3	1
Ontario Site	UW18RLBB2	opre	uv	16	112	738	1	Plate738_1_Blehert_11Oct18_KLP	37.736354830000003	9/25/2018	ceiling	L28	dry	2	1
Ontario Site	UW18RLBB2	opre	uv	16	112	738	2	Plate738_2_Blehert_11Oct18_KLP	Undetermined	9/25/2018	ceiling	L28	dry	2	1
Ontario Site	UW18RLC2	opre	uv	16	12	737	1	Plate737_1_Blehert_10Oct18_KLP	37.038852689999999	9/25/2018	wall	L3	wet	2.9	1
Ontario Site	UW18RLC2	opre	uv	16	12	737	2	Plate737_2_Blehert_10Oct18_KLP	37.895023350000002	9/25/2018	wall	L3	wet	2.9	1
Ontario Site	UW18RLCC2	opre	uv	16	113	738	2	Plate738_2_Blehert_11Oct18_KLP	35.707866670000001	9/25/2018	ceiling	L29	wet	2.6	1
Ontario Site	UW18RLCC2	opre	uv	16	113	738	1	Plate738_1_Blehert_11Oct18_KLP	35.942905430000003	9/25/2018	ceiling	L29	wet	2.6	1
Ontario Site	UW18RLD2	opre	uv	16	13	737	1	Plate737_1_Blehert_10Oct18_KLP	Undetermined	9/25/2018	wall	L4	dry	2.3	1
Ontario Site	UW18RLD2	opre	uv	16	13	737	2	Plate737_2_Blehert_10Oct18_KLP	Undetermined	9/25/2018	wall	L4	dry	2.3	1
Ontario Site	UW18RLDD2	opre	uv	16	117	738	1	Plate738_1_Blehert_11Oct18_KLP	36.748977660000001	9/25/2018	ceiling	L30	wet	1.8	1
Ontario Site	UW18RLDD2	opre	uv	16	117	738	2	Plate738_2_Blehert_11Oct18_KLP	36.98184586	9/25/2018	ceiling	L30	wet	1.8	1
Ontario Site	UW18RLE2	opre	uv	16	20	737	1	Plate737_1_Blehert_10Oct18_KLP	36.905151369999999	9/25/2018	wall	L5	wet	2.4	1
Ontario Site	UW18RLE2	opre	uv	16	20	737	2	Plate737_2_Blehert_10Oct18_KLP	37.466117859999997	9/25/2018	wall	L5	wet	2.4	1
Ontario Site	UW18RLF2	opre	uv	16	21	737	2	Plate737_2_Blehert_10Oct18_KLP	38.861682889999997	9/25/2018	wall	L6	wet	1.9	1
Ontario Site	UW18RLF2	opre	uv	16	21	737	1	Plate737_1_Blehert_10Oct18_KLP	Undetermined	9/25/2018	wall	L6	wet	1.9	1
Ontario Site	UW18RLG2	opre	uv	16	25	737	2	Plate737_2_Blehert_10Oct18_KLP	37.338287350000002	9/25/2018	wall	L7	wet	1.9	1
Ontario Site	UW18RLG2	opre	uv	16	25	737	1	Plate737_1_Blehert_10Oct18_KLP	37.82701874	9/25/2018	wall	L7	wet	1.9	1
Ontario Site	UW18RLH2	opre	uv	16	31	737	2	Plate737_2_Blehert_10Oct18_KLP	37.249092099999999	9/25/2018	wall	L8	wet	2.3	1
Ontario Site	UW18RLH2	opre	uv	16	31	737	1	Plate737_1_Blehert_10Oct18_KLP	37.474990839999997	9/25/2018	wall	L8	wet	2.3	1
Ontario Site	UW18RLI2	opre	uv	16	33	737	1	Plate737_1_Blehert_10Oct18_KLP	34.803447720000001	9/25/2018	wall	L9	dry	2.1	1
Ontario Site	UW18RLI2	opre	uv	16	33	737	2	Plate737_2_Blehert_10Oct18_KLP	34.863712309999997	9/25/2018	wall	L9	dry	2.1	1
Ontario Site	UW18RLJ2	opre	uv	16	37	737	1	Plate737_1_Blehert_10Oct18_KLP	38.502159120000002	9/25/2018	wall	L10	wet	2.1	1
Ontario Site	UW18RLJ2	opre	uv	16	37	737	2	Plate737_2_Blehert_10Oct18_KLP	38.869747160000003	9/25/2018	wall	L10	wet	2.1	1
Ontario Site	UW18RLK2	opre	uv	16	44	738	2	Plate738_2_Blehert_11Oct18_KLP	35.446659089999997	9/25/2018	wall	L11	wet	1.7	1
Ontario Site	UW18RLK2	opre	uv	16	44	738	1	Plate738_1_Blehert_11Oct18_KLP	35.600364689999999	9/25/2018	wall	L11	wet	1.7	1
Ontario Site	UW18RLL2	opre	uv	16	48	738	1	Plate738_1_Blehert_11Oct18_KLP	36.560737609999997	9/25/2018	wall	L12	dry	1.9	1
Ontario Site	UW18RLL2	opre	uv	16	48	738	2	Plate738_2_Blehert_11Oct18_KLP	36.78995141	9/25/2018	wall	L12	dry	1.9	1
Ontario Site	UW18RLM2	opre	uv	16	49	738	1	Plate738_1_Blehert_11Oct18_KLP	39.17906189	9/25/2018	wall	L13	wet	1.5	1
Ontario Site	UW18RLM2	opre	uv	16	49	738	2	Plate738_2_Blehert_11Oct18_KLP	39.269985630000001	9/25/2018	wall	L13	wet	1.5	1
Ontario Site	UW18RLN2	opre	uv	16	53	738	2	Plate738_2_Blehert_11Oct18_KLP	33.913719180000001	9/25/2018	wall	L14	dry	1.6	1
Ontario Site	UW18RLN2	opre	uv	16	53	738	1	Plate738_1_Blehert_11Oct18_KLP	33.992965699999999	9/25/2018	wall	L14	dry	1.6	1
Ontario Site	UW18RLO2	opre	uv	16	58	738	1	Plate738_1_Blehert_11Oct18_KLP	34.380168910000002	9/25/2018	wall	L15	wet	1.5	1
Ontario Site	UW18RLO2	opre	uv	16	58	738	2	Plate738_2_Blehert_11Oct18_KLP	34.466983800000001	9/25/2018	wall	L15	wet	1.5	1
Ontario Site	UW18RLP2	opre	uv	16	64	738	1	Plate738_1_Blehert_11Oct18_KLP	35.564907069999997	9/25/2018	ceiling	L16	dry	1.6	1
Ontario Site	UW18RLP2	opre	uv	16	64	738	2	Plate738_2_Blehert_11Oct18_KLP	35.671887210000001	9/25/2018	ceiling	L16	dry	1.6	1
Ontario Site	UW18RLQ2	opre	uv	16	67	738	1	Plate738_1_Blehert_11Oct18_KLP	37.55823135	9/25/2018	ceiling	L17	wet	1.3	1
Ontario Site	UW18RLQ2	opre	uv	16	67	738	2	Plate738_2_Blehert_11Oct18_KLP	38.020652769999998	9/25/2018	ceiling	L17	wet	1.3	1
Ontario Site	UW18RLR2	opre	uv	16	70	738	1	Plate738_1_Blehert_11Oct18_KLP	36.499313350000001	9/25/2018	ceiling	L18	wet	1.5	1
Ontario Site	UW18RLR2	opre	uv	16	70	738	2	Plate738_2_Blehert_11Oct18_KLP	36.70645142	9/25/2018	ceiling	L18	wet	1.5	1
Ontario Site	UW18RLS2	opre	uv	16	73	738	1	Plate738_1_Blehert_11Oct18_KLP	36.647609709999998	9/25/2018	ceiling	L19	wet	1.8	1
Ontario Site	UW18RLS2	opre	uv	16	73	738	2	Plate738_2_Blehert_11Oct18_KLP	37.076450350000002	9/25/2018	ceiling	L19	wet	1.8	1
Ontario Site	UW18RLT2	opre	uv	16	78	738	2	Plate738_2_Blehert_11Oct18_KLP	31.82055664	9/25/2018	ceiling	L20	dry	1.6	1
Ontario Site	UW18RLT2	opre	uv	16	78	738	1	Plate738_1_Blehert_11Oct18_KLP	31.846666339999999	9/25/2018	ceiling	L20	dry	1.6	1
Ontario Site	UW18RLU2	opre	uv	16	83	738	2	Plate738_2_Blehert_11Oct18_KLP	38.855197910000001	9/25/2018	ceiling	L21	dry	1.6	1
Ontario Site	UW18RLU2	opre	uv	16	83	738	1	Plate738_1_Blehert_11Oct18_KLP	Undetermined	9/25/2018	ceiling	L21	dry	1.6	1
Ontario Site	UW18RLV2	opre	uv	16	88	738	2	Plate738_2_Blehert_11Oct18_KLP	38.781234740000002	9/25/2018	ceiling	L22	wet	2	1
Ontario Site	UW18RLV2	opre	uv	16	88	738	1	Plate738_1_Blehert_11Oct18_KLP	Undetermined	9/25/2018	ceiling	L22	wet	2	1
Ontario Site	UW18RLW2	opre	uv	16	89	738	1	Plate738_1_Blehert_11Oct18_KLP	34.728267670000001	9/25/2018	ceiling	L23	wet	1.8	1
Ontario Site	UW18RLW2	opre	uv	16	89	738	2	Plate738_2_Blehert_11Oct18_KLP	34.80020142	9/25/2018	ceiling	L23	wet	1.8	1
Ontario Site	UW18RLX2	opre	uv	16	95	738	1	Plate738_1_Blehert_11Oct18_KLP	34.346012119999997	9/25/2018	ceiling	L24	wet	1.6	1
Ontario Site	UW18RLX2	opre	uv	16	95	738	2	Plate738_2_Blehert_11Oct18_KLP	34.540470120000002	9/25/2018	ceiling	L24	wet	1.6	1
Ontario Site	UW18RLY2	opre	uv	16	100	738	2	Plate738_2_Blehert_11Oct18_KLP	39.047042849999997	9/25/2018	ceiling	L25	wet	1.7	1
Ontario Site	UW18RLY2	opre	uv	16	100	738	1	Plate738_1_Blehert_11Oct18_KLP	39.199813839999997	9/25/2018	ceiling	L25	wet	1.7	1
Ontario Site	UW18RLZ2	opre	uv	16	103	738	2	Plate738_2_Blehert_11Oct18_KLP	36.562221530000002	9/25/2018	ceiling	L26	dry	1.8	1
Ontario Site	UW18RLZ2	opre	uv	16	103	738	1	Plate738_1_Blehert_11Oct18_KLP	36.7275238	9/25/2018	ceiling	L26	dry	1.8	1
Ontario Site	UW18RLA2	post1	uv	16	2	759	1	Plate759_1_Blehert_13Dec18_KLP	35.722702030000001	11/19/2018	wall	L1	dry	NA	56
Ontario Site	UW18RLA2	post1	uv	16	2	759	2	Plate759_2_Blehert_13Dec18_KLP	35.829917909999999	11/19/2018	wall	L1	dry	NA	56
Ontario Site	UW18RLAA2	post1	uv	16	106	760	2	Plate760_2_Blehert_13Dec18_KLP	36.384876249999998	11/19/2018	ceiling	L27	dry	NA	56
Ontario Site	UW18RLAA2	post1	uv	16	106	760	1	Plate760_1_Blehert_13Dec18_KLP	36.390430449999997	11/19/2018	ceiling	L27	dry	NA	56
Ontario Site	UW18RLB2	post1	uv	16	6	759	1	Plate759_1_Blehert_13Dec18_KLP	36.214603420000003	11/19/2018	wall	L2	dry	NA	56
Ontario Site	UW18RLB2	post1	uv	16	6	759	2	Plate759_2_Blehert_13Dec18_KLP	36.383796689999997	11/19/2018	wall	L2	dry	NA	56
Ontario Site	UW18RLBB2	post1	uv	16	112	760	1	Plate760_1_Blehert_13Dec18_KLP	Undetermined	11/19/2018	ceiling	L28	dry	NA	56
Ontario Site	UW18RLBB2	post1	uv	16	112	760	2	Plate760_2_Blehert_13Dec18_KLP	Undetermined	11/19/2018	ceiling	L28	dry	NA	56
Ontario Site	UW18RLC2	post1	uv	16	12	759	2	Plate759_2_Blehert_13Dec18_KLP	38.571548460000002	11/19/2018	wall	L3	dry	NA	56
Ontario Site	UW18RLC2	post1	uv	16	12	759	1	Plate759_1_Blehert_13Dec18_KLP	38.601188659999998	11/19/2018	wall	L3	dry	NA	56
Ontario Site	UW18RLCC2	post1	uv	16	113	760	1	Plate760_1_Blehert_13Dec18_KLP	37.583942409999999	11/19/2018	ceiling	L29	dry	NA	56
Ontario Site	UW18RLCC2	post1	uv	16	113	760	2	Plate760_2_Blehert_13Dec18_KLP	37.980590820000003	11/19/2018	ceiling	L29	dry	NA	56
Ontario Site	UW18RLDD2	post1	uv	16	117	760	2	Plate760_2_Blehert_13Dec18_KLP	38.515731809999998	11/19/2018	ceiling	L30	dry	NA	56
Ontario Site	UW18RLDD2	post1	uv	16	117	760	1	Plate760_1_Blehert_13Dec18_KLP	38.862373349999999	11/19/2018	ceiling	L30	dry	NA	56
Ontario Site	UW18RLE2	post1	uv	16	20	759	1	Plate759_1_Blehert_13Dec18_KLP	39.351787569999999	11/19/2018	wall	L5	dry	NA	56
Ontario Site	UW18RLE2	post1	uv	16	20	759	2	Plate759_2_Blehert_13Dec18_KLP	39.597923280000003	11/19/2018	wall	L5	dry	NA	56
Ontario Site	UW18RLF2	post1	uv	16	21	759	2	Plate759_2_Blehert_13Dec18_KLP	38.603633879999997	11/19/2018	wall	L6	dry	NA	56
Ontario Site	UW18RLF2	post1	uv	16	21	759	1	Plate759_1_Blehert_13Dec18_KLP	38.880207059999996	11/19/2018	wall	L6	dry	NA	56
Ontario Site	UW18RLG2	post1	uv	16	25	759	1	Plate759_1_Blehert_13Dec18_KLP	Undetermined	11/19/2018	wall	L7	dry	NA	56
Ontario Site	UW18RLG2	post1	uv	16	25	759	2	Plate759_2_Blehert_13Dec18_KLP	Undetermined	11/19/2018	wall	L7	dry	NA	56
Ontario Site	UW18RLH2	post1	uv	16	31	759	2	Plate759_2_Blehert_13Dec18_KLP	39.659870150000003	11/19/2018	wall	L8	dry	NA	56
Ontario Site	UW18RLH2	post1	uv	16	31	759	1	Plate759_1_Blehert_13Dec18_KLP	39.942553709999999	11/19/2018	wall	L8	dry	NA	56
Ontario Site	UW18RLI2	post1	uv	16	33	759	1	Plate759_1_Blehert_13Dec18_KLP	35.56703186	11/19/2018	wall	L9	dry	NA	56
Ontario Site	UW18RLI2	post1	uv	16	33	759	2	Plate759_2_Blehert_13Dec18_KLP	35.929359439999999	11/19/2018	wall	L9	dry	NA	56
Ontario Site	UW18RLJ2	post1	uv	16	37	759	1	Plate759_1_Blehert_13Dec18_KLP	37.55844879	11/19/2018	wall	L10	dry	NA	56
Ontario Site	UW18RLJ2	post1	uv	16	37	759	2	Plate759_2_Blehert_13Dec18_KLP	38.290954589999998	11/19/2018	wall	L10	dry	NA	56
Ontario Site	UW18RLK2	post1	uv	16	44	759	2	Plate759_2_Blehert_13Dec18_KLP	39.664985659999999	11/19/2018	wall	L11	dry	NA	56
Ontario Site	UW18RLK2	post1	uv	16	44	759	1	Plate759_1_Blehert_13Dec18_KLP	Undetermined	11/19/2018	wall	L11	dry	NA	56
Ontario Site	UW18RLL2	post1	uv	16	48	759	1	Plate759_1_Blehert_13Dec18_KLP	Undetermined	11/19/2018	wall	L12	dry	NA	56
Ontario Site	UW18RLL2	post1	uv	16	48	759	2	Plate759_2_Blehert_13Dec18_KLP	Undetermined	11/19/2018	wall	L12	dry	NA	56
Ontario Site	UW18RLM2	post1	uv	16	49	759	2	Plate759_2_Blehert_13Dec18_KLP	36.699558260000003	11/19/2018	wall	L13	dry	NA	56
Ontario Site	UW18RLM2	post1	uv	16	49	759	1	Plate759_1_Blehert_13Dec18_KLP	36.890037540000002	11/19/2018	wall	L13	dry	NA	56
Ontario Site	UW18RLN2	post1	uv	16	53	759	2	Plate759_2_Blehert_13Dec18_KLP	39.949524689999997	11/19/2018	wall	L14	dry	NA	56
Ontario Site	UW18RLN2	post1	uv	16	53	759	1	Plate759_1_Blehert_13Dec18_KLP	Undetermined	11/19/2018	wall	L14	dry	NA	56
Ontario Site	UW18RLO2	post1	uv	16	58	759	1	Plate759_1_Blehert_13Dec18_KLP	39.442924499999997	11/19/2018	wall	L15	dry	NA	56
Ontario Site	UW18RLO2	post1	uv	16	58	759	2	Plate759_2_Blehert_13Dec18_KLP	39.91020966	11/19/2018	wall	L15	dry	NA	56
Ontario Site	UW18RLP2	post1	uv	16	64	759	1	Plate759_1_Blehert_13Dec18_KLP	38.738441469999998	11/19/2018	ceiling	L16	dry	NA	56
Ontario Site	UW18RLP2	post1	uv	16	64	759	2	Plate759_2_Blehert_13Dec18_KLP	38.802555079999998	11/19/2018	ceiling	L16	dry	NA	56
Ontario Site	UW18RLQ2	post1	uv	16	67	759	1	Plate759_1_Blehert_13Dec18_KLP	Undetermined	11/19/2018	ceiling	L17	dry	NA	56
Ontario Site	UW18RLQ2	post1	uv	16	67	759	2	Plate759_2_Blehert_13Dec18_KLP	Undetermined	11/19/2018	ceiling	L17	dry	NA	56
Ontario Site	UW18RLR2	post1	uv	16	70	759	1	Plate759_1_Blehert_13Dec18_KLP	Undetermined	11/19/2018	ceiling	L18	dry	NA	56
Ontario Site	UW18RLR2	post1	uv	16	70	759	2	Plate759_2_Blehert_13Dec18_KLP	Undetermined	11/19/2018	ceiling	L18	dry	NA	56
Ontario Site	UW18RLS2	post1	uv	16	73	759	1	Plate759_1_Blehert_13Dec18_KLP	Undetermined	11/19/2018	ceiling	L19	dry	NA	56
Ontario Site	UW18RLS2	post1	uv	16	73	759	2	Plate759_2_Blehert_13Dec18_KLP	Undetermined	11/19/2018	ceiling	L19	dry	NA	56
Ontario Site	UW18RLT2	post1	uv	16	78	759	1	Plate759_1_Blehert_13Dec18_KLP	Undetermined	11/19/2018	ceiling	L20	dry	NA	56
Ontario Site	UW18RLT2	post1	uv	16	78	759	2	Plate759_2_Blehert_13Dec18_KLP	Undetermined	11/19/2018	ceiling	L20	dry	NA	56
Ontario Site	UW18RLU2	post1	uv	16	83	759	1	Plate759_1_Blehert_13Dec18_KLP	38.366771700000001	11/19/2018	ceiling	L21	dry	NA	56
Ontario Site	UW18RLU2	post1	uv	16	83	759	2	Plate759_2_Blehert_13Dec18_KLP	38.518486019999997	11/19/2018	ceiling	L21	dry	NA	56
Ontario Site	UW18RLV2	post1	uv	16	88	760	1	Plate760_1_Blehert_13Dec18_KLP	Undetermined	11/19/2018	ceiling	L22	dry	NA	56
Ontario Site	UW18RLV2	post1	uv	16	88	760	2	Plate760_2_Blehert_13Dec18_KLP	Undetermined	11/19/2018	ceiling	L22	dry	NA	56
Ontario Site	UW18RLW2	post1	uv	16	89	760	1	Plate760_1_Blehert_13Dec18_KLP	36.61774063	11/19/2018	ceiling	L23	dry	NA	56
Ontario Site	UW18RLW2	post1	uv	16	89	760	2	Plate760_2_Blehert_13Dec18_KLP	36.788063049999998	11/19/2018	ceiling	L23	dry	NA	56
Ontario Site	UW18RLX2	post1	uv	16	95	760	1	Plate760_1_Blehert_13Dec18_KLP	35.609752659999998	11/19/2018	ceiling	L24	dry	NA	56
Ontario Site	UW18RLX2	post1	uv	16	95	760	2	Plate760_2_Blehert_13Dec18_KLP	35.82670212	11/19/2018	ceiling	L24	dry	NA	56
Ontario Site	UW18RLY2	post1	uv	16	100	760	1	Plate760_1_Blehert_13Dec18_KLP	Undetermined	11/19/2018	ceiling	L25	dry	NA	56
Ontario Site	UW18RLY2	post1	uv	16	100	760	2	Plate760_2_Blehert_13Dec18_KLP	Undetermined	11/19/2018	ceiling	L25	dry	NA	56
Ontario Site	UW18RLZ2	post1	uv	16	103	760	1	Plate760_1_Blehert_13Dec18_KLP	39.538562769999999	11/19/2018	ceiling	L26	dry	NA	56
Ontario Site	UW18RLZ2	post1	uv	16	103	760	2	Plate760_2_Blehert_13Dec18_KLP	Undetermined	11/19/2018	ceiling	L26	dry	NA	56
Ontario Site	UW18RLA2	post2	uv	16	2	792	1	Plate792_1_Blehert_17Mar19_KLP	Undetermined	2/19/2019	wall	L1	dry	0.5	148
Ontario Site	UW18RLA2	post2	uv	16	2	792	2	Plate792_2_Blehert_17Mar19_KLP	39.550090789999999	2/19/2019	wall	L1	dry	0.5	148
Ontario Site	UW18RLAA2	post2	uv	16	106	793	1	Plate793_1_Blehert_17Mar19_KLP	37.524887079999999	2/19/2019	ceiling	L27	dry	2.3	148
Ontario Site	UW18RLAA2	post2	uv	16	106	793	2	Plate793_2_Blehert_17Mar19_KLP	37.216102599999999	2/19/2019	ceiling	L27	dry	2.3	148
Ontario Site	UW18RLB2	post2	uv	16	6	792	1	Plate792_1_Blehert_17Mar19_KLP	38.107864380000002	2/19/2019	wall	L2	dry	0.5	148
Ontario Site	UW18RLB2	post2	uv	16	6	792	2	Plate792_2_Blehert_17Mar19_KLP	37.437347410000001	2/19/2019	wall	L2	dry	0.5	148
Ontario Site	UW18RLBB2	post2	uv	16	112	793	1	Plate793_1_Blehert_17Mar19_KLP	39.96558228	2/19/2019	ceiling	L28	dry	2.3	148
Ontario Site	UW18RLBB2	post2	uv	16	112	793	2	Plate793_2_Blehert_17Mar19_KLP	Undetermined	2/19/2019	ceiling	L28	dry	2.3	148
Ontario Site	UW18RLC2	post2	uv	16	12	792	1	Plate792_1_Blehert_17Mar19_KLP	37.283653260000001	2/19/2019	wall	L3	dry	0.8	148
Ontario Site	UW18RLC2	post2	uv	16	12	792	2	Plate792_2_Blehert_17Mar19_KLP	37.261425019999997	2/19/2019	wall	L3	dry	0.8	148
Ontario Site	UW18RLCC2	post2	uv	16	113	793	1	Plate793_1_Blehert_17Mar19_KLP	37.320194239999999	2/19/2019	ceiling	L29	dry	2.1	148
Ontario Site	UW18RLCC2	post2	uv	16	113	793	2	Plate793_2_Blehert_17Mar19_KLP	37.853431700000002	2/19/2019	ceiling	L29	dry	2.1	148
Ontario Site	UW18RLD2	post2	uv	16	13	792	1	Plate792_1_Blehert_17Mar19_KLP	Undetermined	2/19/2019	wall	L4	dry	0.9	148
Ontario Site	UW18RLD2	post2	uv	16	13	792	2	Plate792_2_Blehert_17Mar19_KLP	Undetermined	2/19/2019	wall	L4	dry	0.9	148
Ontario Site	UW18RLDD2	post2	uv	16	117	793	1	Plate793_1_Blehert_17Mar19_KLP	Undetermined	2/19/2019	ceiling	L30	dry	1.9	148
Ontario Site	UW18RLDD2	post2	uv	16	117	793	2	Plate793_2_Blehert_17Mar19_KLP	Undetermined	2/19/2019	ceiling	L30	dry	1.9	148
Ontario Site	UW18RLE2	post2	uv	16	20	792	1	Plate792_1_Blehert_17Mar19_KLP	38.342010500000001	2/19/2019	wall	L5	dry	1.1	148
Ontario Site	UW18RLE2	post2	uv	16	20	792	2	Plate792_2_Blehert_17Mar19_KLP	37.728450780000003	2/19/2019	wall	L5	dry	1.1	148
Ontario Site	UW18RLF2	post2	uv	16	21	792	1	Plate792_1_Blehert_17Mar19_KLP	37.072460169999999	2/19/2019	wall	L6	dry	1.2	148
Ontario Site	UW18RLF2	post2	uv	16	21	792	2	Plate792_2_Blehert_17Mar19_KLP	37.968338009999997	2/19/2019	wall	L6	dry	1.2	148
Ontario Site	UW18RLG2	post2	uv	16	25	792	1	Plate792_1_Blehert_17Mar19_KLP	Undetermined	2/19/2019	wall	L7	dry	1	148
Ontario Site	UW18RLG2	post2	uv	16	25	792	2	Plate792_2_Blehert_17Mar19_KLP	Undetermined	2/19/2019	wall	L7	dry	1	148
Ontario Site	UW18RLH2	post2	uv	16	31	792	1	Plate792_1_Blehert_17Mar19_KLP	37.927234650000003	2/19/2019	wall	L8	dry	1.3	148
Ontario Site	UW18RLH2	post2	uv	16	31	792	2	Plate792_2_Blehert_17Mar19_KLP	38.262161249999998	2/19/2019	wall	L8	dry	1.3	148
Ontario Site	UW18RLI2	post2	uv	16	33	792	1	Plate792_1_Blehert_17Mar19_KLP	36.926082610000002	2/19/2019	wall	L9	dry	1.1	148
Ontario Site	UW18RLI2	post2	uv	16	33	792	2	Plate792_2_Blehert_17Mar19_KLP	36.632778170000002	2/19/2019	wall	L9	dry	1.1	148
Ontario Site	UW18RLJ2	post2	uv	16	37	792	1	Plate792_1_Blehert_17Mar19_KLP	37.135375979999999	2/19/2019	wall	L10	dry	0.7	148
Ontario Site	UW18RLJ2	post2	uv	16	37	792	2	Plate792_2_Blehert_17Mar19_KLP	36.81544495	2/19/2019	wall	L10	dry	0.7	148
Ontario Site	UW18RLK2	post2	uv	16	44	792	1	Plate792_1_Blehert_17Mar19_KLP	37.315914149999998	2/19/2019	wall	L11	dry	0.5	148
Ontario Site	UW18RLK2	post2	uv	16	44	792	2	Plate792_2_Blehert_17Mar19_KLP	37.63539505	2/19/2019	wall	L11	dry	0.5	148
Ontario Site	UW18RLL2	post2	uv	16	48	792	1	Plate792_1_Blehert_17Mar19_KLP	34.361705780000001	2/19/2019	wall	L12	dry	0.5	148
Ontario Site	UW18RLL2	post2	uv	16	48	792	2	Plate792_2_Blehert_17Mar19_KLP	34.558166499999999	2/19/2019	wall	L12	dry	0.5	148
Ontario Site	UW18RLM2	post2	uv	16	49	792	1	Plate792_1_Blehert_17Mar19_KLP	37.761672969999999	2/19/2019	wall	L13	dry	0.8	148
Ontario Site	UW18RLM2	post2	uv	16	49	792	2	Plate792_2_Blehert_17Mar19_KLP	37.650962829999997	2/19/2019	wall	L13	dry	0.8	148
Ontario Site	UW18RLN2	post2	uv	16	53	792	1	Plate792_1_Blehert_17Mar19_KLP	38.852714540000001	2/19/2019	wall	L14	dry	0.1	148
Ontario Site	UW18RLN2	post2	uv	16	53	792	2	Plate792_2_Blehert_17Mar19_KLP	38.024631499999998	2/19/2019	wall	L14	dry	0.1	148
Ontario Site	UW18RLO2	post2	uv	16	58	792	1	Plate792_1_Blehert_17Mar19_KLP	36.239582059999996	2/19/2019	wall	L15	dry	0.3	148
Ontario Site	UW18RLO2	post2	uv	16	58	792	2	Plate792_2_Blehert_17Mar19_KLP	35.86981583	2/19/2019	wall	L15	dry	0.3	148
Ontario Site	UW18RLP2	post2	uv	16	64	792	1	Plate792_1_Blehert_17Mar19_KLP	37.510448459999999	2/19/2019	ceiling	L16	dry	3.5	148
Ontario Site	UW18RLP2	post2	uv	16	64	792	2	Plate792_2_Blehert_17Mar19_KLP	37.72197723	2/19/2019	ceiling	L16	dry	3.5	148
Ontario Site	UW18RLQ2	post2	uv	16	67	792	1	Plate792_1_Blehert_17Mar19_KLP	39.367961880000003	2/19/2019	ceiling	L17	dry	3.7	148
Ontario Site	UW18RLQ2	post2	uv	16	67	792	2	Plate792_2_Blehert_17Mar19_KLP	39.189022059999999	2/19/2019	ceiling	L17	dry	3.7	148
Ontario Site	UW18RLR2	post2	uv	16	70	792	1	Plate792_1_Blehert_17Mar19_KLP	Undetermined	2/19/2019	ceiling	L18	dry	3.5	148
Ontario Site	UW18RLR2	post2	uv	16	70	792	2	Plate792_2_Blehert_17Mar19_KLP	38.414077759999998	2/19/2019	ceiling	L18	dry	3.5	148
Ontario Site	UW18RLS2	post2	uv	16	73	792	1	Plate792_1_Blehert_17Mar19_KLP	36.664314269999998	2/19/2019	ceiling	L19	dry	3	148
Ontario Site	UW18RLS2	post2	uv	16	73	792	2	Plate792_2_Blehert_17Mar19_KLP	36.461605069999997	2/19/2019	ceiling	L19	dry	3	148
Ontario Site	UW18RLT2	post2	uv	16	78	792	1	Plate792_1_Blehert_17Mar19_KLP	34.278240199999999	2/19/2019	ceiling	L20	dry	2.5	148
Ontario Site	UW18RLT2	post2	uv	16	78	792	2	Plate792_2_Blehert_17Mar19_KLP	34.358283999999998	2/19/2019	ceiling	L20	dry	2.5	148
Ontario Site	UW18RLU2	post2	uv	16	83	793	1	Plate793_1_Blehert_17Mar19_KLP	38.13343811	2/19/2019	ceiling	L21	dry	2.8	148
Ontario Site	UW18RLU2	post2	uv	16	83	793	2	Plate793_2_Blehert_17Mar19_KLP	38.168998719999998	2/19/2019	ceiling	L21	dry	2.8	148
Ontario Site	UW18RLV2	post2	uv	16	88	793	1	Plate793_1_Blehert_17Mar19_KLP	39.297496799999998	2/19/2019	ceiling	L22	dry	2.8	148
Ontario Site	UW18RLV2	post2	uv	16	88	793	2	Plate793_2_Blehert_17Mar19_KLP	39.957748410000001	2/19/2019	ceiling	L22	dry	2.8	148
Ontario Site	UW18RLW2	post2	uv	16	89	793	1	Plate793_1_Blehert_17Mar19_KLP	36.650928499999999	2/19/2019	ceiling	L23	dry	2.9	148
Ontario Site	UW18RLW2	post2	uv	16	89	793	2	Plate793_2_Blehert_17Mar19_KLP	35.97374344	2/19/2019	ceiling	L23	dry	2.9	148
Ontario Site	UW18RLX2	post2	uv	16	95	793	1	Plate793_1_Blehert_17Mar19_KLP	38.5964241	2/19/2019	ceiling	L24	dry	2.3	148
Ontario Site	UW18RLX2	post2	uv	16	95	793	2	Plate793_2_Blehert_17Mar19_KLP	38.227680210000003	2/19/2019	ceiling	L24	dry	2.3	148
Ontario Site	UW18RLY2	post2	uv	16	100	793	1	Plate793_1_Blehert_17Mar19_KLP	Undetermined	2/19/2019	ceiling	L25	dry	2.2	148
Ontario Site	UW18RLY2	post2	uv	16	100	793	2	Plate793_2_Blehert_17Mar19_KLP	Undetermined	2/19/2019	ceiling	L25	dry	2.2	148
Ontario Site	UW18RLZ2	post2	uv	16	103	793	1	Plate793_1_Blehert_17Mar19_KLP	37.649284360000003	2/19/2019	ceiling	L26	dry	2.4	148
Ontario Site	UW18RLZ2	post2	uv	16	103	793	2	Plate793_2_Blehert_17Mar19_KLP	38.421035770000003	2/19/2019	ceiling	L26	dry	2.4	148
Ontario Site	UW18RLA2	post3	uv	16	2	849	1	Plate849_1_Blehert_14Jun19_KLP	39.206054690000002	5/21/2019	wall	L1	dry	2.3	239
Ontario Site	UW18RLA2	post3	uv	16	2	849	2	Plate849_2_Blehert_14Jun19_KLP	39.275154110000003	5/21/2019	wall	L1	dry	2.3	239
Ontario Site	UW18RLAA2	post3	uv	16	106	850	1	Plate850_1_Blehert_20Jun19_KLP	37.924831390000001	5/21/2019	ceiling	L27	dry	3.8	239
Ontario Site	UW18RLAA2	post3	uv	16	106	850	2	Plate850_2_Blehert_20Jun19_KLP	37.072124479999999	5/21/2019	ceiling	L27	dry	3.8	239
Ontario Site	UW18RLB2	post3	uv	16	6	849	1	Plate849_1_Blehert_14Jun19_KLP	36.065738680000003	5/21/2019	wall	L2	dry	3.5	239
Ontario Site	UW18RLB2	post3	uv	16	6	849	2	Plate849_2_Blehert_14Jun19_KLP	36.726657869999997	5/21/2019	wall	L2	dry	3.5	239
Ontario Site	UW18RLBB2	post3	uv	16	112	850	1	Plate850_1_Blehert_20Jun19_KLP	Undetermined	5/21/2019	ceiling	L28	dry	3.9	239
Ontario Site	UW18RLBB2	post3	uv	16	112	850	2	Plate850_2_Blehert_20Jun19_KLP	Undetermined	5/21/2019	ceiling	L28	dry	3.9	239
Ontario Site	UW18RLC2	post3	uv	16	12	849	1	Plate849_1_Blehert_14Jun19_KLP	39.958929439999999	5/21/2019	wall	L3	dry	3.6	239
Ontario Site	UW18RLC2	post3	uv	16	12	849	2	Plate849_2_Blehert_14Jun19_KLP	Undetermined	5/21/2019	wall	L3	dry	3.6	239
Ontario Site	UW18RLCC2	post3	uv	16	113	850	1	Plate850_1_Blehert_20Jun19_KLP	36.096603389999999	5/21/2019	ceiling	L29	dry	4	239
Ontario Site	UW18RLCC2	post3	uv	16	113	850	2	Plate850_2_Blehert_20Jun19_KLP	36.038963320000001	5/21/2019	ceiling	L29	dry	4	239
Ontario Site	UW18RLD2	post3	uv	16	13	849	1	Plate849_1_Blehert_20Jun19_KLP	Undetermined	5/21/2019	wall	L4	dry	3.5	239
Ontario Site	UW18RLD2	post3	uv	16	13	849	2	Plate849_2_Blehert_20Jun19_KLP	Undetermined	5/21/2019	wall	L4	dry	3.5	239
Ontario Site	UW18RLDD2	post3	uv	16	117	850	1	Plate850_1_Blehert_20Jun19_KLP	Undetermined	5/21/2019	ceiling	L30	dry	4	239
Ontario Site	UW18RLDD2	post3	uv	16	117	850	2	Plate850_2_Blehert_20Jun19_KLP	Undetermined	5/21/2019	ceiling	L30	dry	4	239
Ontario Site	UW18RLE2	post3	uv	16	20	849	1	Plate849_1_Blehert_14Jun19_KLP	Undetermined	5/21/2019	wall	L5	dry	3.7	239
Ontario Site	UW18RLE2	post3	uv	16	20	849	2	Plate849_2_Blehert_14Jun19_KLP	37.965827939999997	5/21/2019	wall	L5	dry	3.7	239
Ontario Site	UW18RLF2	post3	uv	16	21	849	1	Plate849_1_Blehert_14Jun19_KLP	Undetermined	5/21/2019	wall	L6	dry	3.9	239
Ontario Site	UW18RLF2	post3	uv	16	21	849	2	Plate849_2_Blehert_14Jun19_KLP	Undetermined	5/21/2019	wall	L6	dry	3.9	239
Ontario Site	UW18RLG2	post3	uv	16	25	849	1	Plate849_1_Blehert_14Jun19_KLP	Undetermined	5/21/2019	wall	L7	dry	4	239
Ontario Site	UW18RLG2	post3	uv	16	25	849	2	Plate849_2_Blehert_14Jun19_KLP	Undetermined	5/21/2019	wall	L7	dry	4	239
Ontario Site	UW18RLH2	post3	uv	16	31	849	1	Plate849_1_Blehert_14Jun19_KLP	39.145202640000001	5/21/2019	wall	L8	dry	4.3	239
Ontario Site	UW18RLH2	post3	uv	16	31	849	2	Plate849_2_Blehert_14Jun19_KLP	39.17553711	5/21/2019	wall	L8	dry	4.3	239
Ontario Site	UW18RLI2	post3	uv	16	33	849	1	Plate849_1_Blehert_14Jun19_KLP	39.739444730000002	5/21/2019	wall	L9	dry	3.9	239
Ontario Site	UW18RLI2	post3	uv	16	33	849	2	Plate849_2_Blehert_14Jun19_KLP	39.843498230000002	5/21/2019	wall	L9	dry	3.9	239
Ontario Site	UW18RLJ2	post3	uv	16	37	849	1	Plate849_1_Blehert_14Jun19_KLP	Undetermined	5/21/2019	wall	L10	dry	3.8	239
Ontario Site	UW18RLJ2	post3	uv	16	37	849	2	Plate849_2_Blehert_14Jun19_KLP	39.606281279999997	5/21/2019	wall	L10	dry	3.8	239
Ontario Site	UW18RLK2	post3	uv	16	44	849	1	Plate849_1_Blehert_14Jun19_KLP	36.201145169999997	5/21/2019	wall	L11	dry	3.6	239
Ontario Site	UW18RLK2	post3	uv	16	44	849	2	Plate849_2_Blehert_14Jun19_KLP	36.922241210000003	5/21/2019	wall	L11	dry	3.6	239
Ontario Site	UW18RLL2	post3	uv	16	48	850	1	Plate850_1_Blehert_20Jun19_KLP	Undetermined	5/21/2019	wall	L12	dry	3.6	239
Ontario Site	UW18RLL2	post3	uv	16	48	850	2	Plate850_2_Blehert_20Jun19_KLP	Undetermined	5/21/2019	wall	L12	dry	3.6	239
Ontario Site	UW18RLM2	post3	uv	16	49	850	1	Plate850_1_Blehert_20Jun19_KLP	39.059856410000002	5/21/2019	wall	L13	dry	3.7	239
Ontario Site	UW18RLM2	post3	uv	16	49	850	2	Plate850_2_Blehert_20Jun19_KLP	Undetermined	5/21/2019	wall	L13	dry	3.7	239
Ontario Site	UW18RLN2	post3	uv	16	53	850	1	Plate850_1_Blehert_20Jun19_KLP	Undetermined	5/21/2019	wall	L14	dry	3.7	239
Ontario Site	UW18RLN2	post3	uv	16	53	850	2	Plate850_2_Blehert_20Jun19_KLP	Undetermined	5/21/2019	wall	L14	dry	3.7	239
Ontario Site	UW18RLO2	post3	uv	16	58	850	1	Plate850_1_Blehert_20Jun19_KLP	37.266536709999997	5/21/2019	wall	L15	dry	3.2	239
Ontario Site	UW18RLO2	post3	uv	16	58	850	2	Plate850_2_Blehert_20Jun19_KLP	36.948894500000002	5/21/2019	wall	L15	dry	3.2	239
Ontario Site	UW18RLP2	post3	uv	16	64	850	1	Plate850_1_Blehert_20Jun19_KLP	38.676422119999998	5/21/2019	ceiling	L16	dry	3.1	239
Ontario Site	UW18RLP2	post3	uv	16	64	850	2	Plate850_2_Blehert_20Jun19_KLP	38.672443389999998	5/21/2019	ceiling	L16	dry	3.1	239
Ontario Site	UW18RLQ2	post3	uv	16	67	850	1	Plate850_1_Blehert_20Jun19_KLP	37.665546419999998	5/21/2019	ceiling	L17	dry	3.5	239
Ontario Site	UW18RLQ2	post3	uv	16	67	850	2	Plate850_2_Blehert_20Jun19_KLP	38.121803280000002	5/21/2019	ceiling	L17	dry	3.5	239
Ontario Site	UW18RLR2	post3	uv	16	70	850	1	Plate850_1_Blehert_20Jun19_KLP	Undetermined	5/21/2019	ceiling	L18	dry	3.6	239
Ontario Site	UW18RLR2	post3	uv	16	70	850	2	Plate850_2_Blehert_20Jun19_KLP	Undetermined	5/21/2019	ceiling	L18	dry	3.6	239
Ontario Site	UW18RLS2	post3	uv	16	73	850	1	Plate850_1_Blehert_20Jun19_KLP	35.18400192	5/21/2019	ceiling	L19	dry	3.3	239
Ontario Site	UW18RLS2	post3	uv	16	73	850	2	Plate850_2_Blehert_20Jun19_KLP	35.64990616	5/21/2019	ceiling	L19	dry	3.3	239
Ontario Site	UW18RLT2	post3	uv	16	78	850	1	Plate850_1_Blehert_20Jun19_KLP	32.699996949999999	5/21/2019	ceiling	L20	dry	3.6	239
Ontario Site	UW18RLT2	post3	uv	16	78	850	2	Plate850_2_Blehert_20Jun19_KLP	32.638683319999998	5/21/2019	ceiling	L20	dry	3.6	239
Ontario Site	UW18RLU2	post3	uv	16	83	850	1	Plate850_1_Blehert_20Jun19_KLP	39.964077000000003	5/21/2019	ceiling	L21	dry	2.9	239
Ontario Site	UW18RLU2	post3	uv	16	83	850	2	Plate850_2_Blehert_20Jun19_KLP	39.871902470000002	5/21/2019	ceiling	L21	dry	2.9	239
Ontario Site	UW18RLV2	post3	uv	16	88	850	1	Plate850_1_Blehert_20Jun19_KLP	37.656082150000003	5/21/2019	ceiling	L22	dry	3.4	239
Ontario Site	UW18RLV2	post3	uv	16	88	850	2	Plate850_2_Blehert_20Jun19_KLP	37.424060820000001	5/21/2019	ceiling	L22	dry	3.4	239
Ontario Site	UW18RLW2	post3	uv	16	89	850	1	Plate850_1_Blehert_20Jun19_KLP	37.931835169999999	5/21/2019	ceiling	L23	dry	3.5	239
Ontario Site	UW18RLW2	post3	uv	16	89	850	2	Plate850_2_Blehert_20Jun19_KLP	37.845729830000003	5/21/2019	ceiling	L23	dry	3.5	239
Ontario Site	UW18RLX2	post3	uv	16	95	850	1	Plate850_1_Blehert_20Jun19_KLP	36.17860031	5/21/2019	ceiling	L24	dry	3.8	239
Ontario Site	UW18RLX2	post3	uv	16	95	850	2	Plate850_2_Blehert_20Jun19_KLP	36.151973720000001	5/21/2019	ceiling	L24	dry	3.8	239
Ontario Site	UW18RLY2	post3	uv	16	100	850	1	Plate850_1_Blehert_20Jun19_KLP	38.767154689999998	5/21/2019	ceiling	L25	dry	3.9	239
Ontario Site	UW18RLY2	post3	uv	16	100	850	2	Plate850_2_Blehert_20Jun19_KLP	38.784545899999998	5/21/2019	ceiling	L25	dry	3.9	239
Ontario Site	UW18RLZ2	post3	uv	16	103	850	1	Plate850_1_Blehert_20Jun19_KLP	Undetermined	5/21/2019	ceiling	L26	dry	3.8	239
Ontario Site	UW18RLZ2	post3	uv	16	103	850	2	Plate850_2_Blehert_20Jun19_KLP	38.578166959999997	5/21/2019	ceiling	L26	dry	3.8	239
Alabama Site	19UVP0203W	opre	uv	13	123	741	1	Plate741_1_Blehert_16Nov18_KLP	Undetermined	10/29/2018	wall	R1	dry	8.9	1
Alabama Site	19UVP0203W	opre	uv	13	123	741	2	Plate741_2_Blehert_16Nov18_KLP	Undetermined	10/29/2018	wall	R1	dry	8.9	1
Alabama Site	19UVP0208W	opre	uv	13	128	741	1	Plate741_1_Blehert_16Nov18_KLP	Undetermined	10/29/2018	wall	R2	dry	7.9	1
Alabama Site	19UVP0208W	opre	uv	13	128	741	2	Plate741_2_Blehert_16Nov18_KLP	Undetermined	10/29/2018	wall	R2	dry	7.9	1
Alabama Site	19UVP0209W	opre	uv	13	129	741	1	Plate741_1_Blehert_16Nov18_KLP	36.348456460000001	10/29/2018	wall	R3	dry	7.3	1
Alabama Site	19UVP0209W	opre	uv	13	129	741	2	Plate741_2_Blehert_16Nov18_KLP	36.894123139999998	10/29/2018	wall	R3	dry	7.3	1
Alabama Site	19UVP0209W	post1	uv	13	129	763	1	Plate763_1_Blehert_3Jan19_KLP	Undetermined	12/18/2018	wall	R3	dry	NA	51
Alabama Site	19UVP0209W	post1	uv	13	129	763	2	Plate763_2_Blehert_3Jan19_KLP	Undetermined	12/18/2018	wall	R3	dry	NA	51
Alabama Site	19UVP0209W	post2	uv	13	129	820	1	Plate820_1_Blehert_1Apr19_KLP	Undetermined	3/19/2019	wall	R3	dry	12.3	143
Alabama Site	19UVP0209W	post2	uv	13	129	820	2	Plate820_2_Blehert_1Apr19_KLP	Undetermined	3/19/2019	wall	R3	dry	12.3	143
Alabama Site	19UVP0214W	opre	uv	13	134	741	1	Plate741_1_Blehert_16Nov18_KLP	37.125899449999999	10/29/2018	wall	R4	dry	7.5	1
Alabama Site	19UVP0214W	opre	uv	13	134	741	2	Plate741_2_Blehert_16Nov18_KLP	36.595545610000002	10/29/2018	wall	R4	dry	7.5	1
Alabama Site	19UVP0214W	post1	uv	13	134	763	1	Plate763_1_Blehert_3Jan19_KLP	Undetermined	12/18/2018	wall	R4	dry	NA	51
Alabama Site	19UVP0214W	post1	uv	13	134	763	2	Plate763_2_Blehert_3Jan19_KLP	Undetermined	12/18/2018	wall	R4	dry	NA	51
Alabama Site	19UVP0214W	post2	uv	13	134	820	1	Plate820_1_Blehert_1Apr19_KLP	Undetermined	3/19/2019	wall	R4	dry	12.1	143
Alabama Site	19UVP0214W	post2	uv	13	134	820	2	Plate820_2_Blehert_1Apr19_KLP	Undetermined	3/19/2019	wall	R4	dry	12.1	143
Alabama Site	19UVP0220W	opre	uv	13	140	741	1	Plate741_1_Blehert_16Nov18_KLP	Undetermined	10/29/2018	wall	R5	dry	7	1
Alabama Site	19UVP0220W	opre	uv	13	140	741	2	Plate741_2_Blehert_16Nov18_KLP	Undetermined	10/29/2018	wall	R5	dry	7	1
Alabama Site	19UVP0221W	opre	uv	13	141	741	1	Plate741_1_Blehert_16Nov18_KLP	Undetermined	10/29/2018	wall	R6	dry	7	1
Alabama Site	19UVP0221W	opre	uv	13	141	741	2	Plate741_2_Blehert_16Nov18_KLP	Undetermined	10/29/2018	wall	R6	dry	7	1
Alabama Site	19UVP0221W	post2	uv	13	141	820	1	Plate820_1_Blehert_1Apr19_KLP	39.982145014565397	3/19/2019	wall	R6	dry	12.5	143
Alabama Site	19UVP0221W	post2	uv	13	141	820	2	Plate820_2_Blehert_1Apr19_KLP	39.612194061279197	3/19/2019	wall	R6	dry	12.5	143
Alabama Site	19UVP0226W	opre	uv	13	146	741	1	Plate741_1_Blehert_16Nov18_KLP	Undetermined	10/29/2018	wall	R7	dry	5.2	1
Alabama Site	19UVP0226W	opre	uv	13	146	741	2	Plate741_2_Blehert_16Nov18_KLP	Undetermined	10/29/2018	wall	R7	dry	5.2	1
Alabama Site	19UVP0229W	opre	uv	13	149	741	1	Plate741_1_Blehert_16Nov18_KLP	Undetermined	10/29/2018	wall	R8	dry	6.1	1
Alabama Site	19UVP0229W	opre	uv	13	149	741	2	Plate741_2_Blehert_16Nov18_KLP	Undetermined	10/29/2018	wall	R8	dry	6.1	1
Alabama Site	19UVP0236W	opre	uv	13	156	741	1	Plate741_1_Blehert_16Nov18_KLP	Undetermined	10/29/2018	wall	R9	dry	6.3	1
Alabama Site	19UVP0236W	opre	uv	13	156	741	2	Plate741_2_Blehert_16Nov18_KLP	Undetermined	10/29/2018	wall	R9	dry	6.3	1
Alabama Site	19UVP0240W	opre	uv	13	160	741	1	Plate741_1_Blehert_16Nov18_KLP	Undetermined	10/29/2018	wall	R10	dry	6.6	1
Alabama Site	19UVP0240W	opre	uv	13	160	741	2	Plate741_2_Blehert_16Nov18_KLP	Undetermined	10/29/2018	wall	R10	dry	6.6	1
Alabama Site	19UVP0243W	opre	uv	13	163	741	1	Plate741_1_Blehert_16Nov18_KLP	Undetermined	10/29/2018	wall	R11	dry	6.6	1
Alabama Site	19UVP0243W	opre	uv	13	163	741	2	Plate741_2_Blehert_16Nov18_KLP	Undetermined	10/29/2018	wall	R11	dry	6.6	1
Alabama Site	19UVP0248W	opre	uv	13	168	741	1	Plate741_1_Blehert_16Nov18_KLP	Undetermined	10/29/2018	wall	R12	dry	7	1
Alabama Site	19UVP0248W	opre	uv	13	168	741	2	Plate741_2_Blehert_16Nov18_KLP	Undetermined	10/29/2018	wall	R12	dry	7	1
Alabama Site	19UVP0251W	opre	uv	13	171	741	1	Plate741_1_Blehert_16Nov18_KLP	Undetermined	10/29/2018	wall	R13	dry	7.1	1
Alabama Site	19UVP0251W	opre	uv	13	171	741	2	Plate741_2_Blehert_16Nov18_KLP	Undetermined	10/29/2018	wall	R13	dry	7.1	1
Alabama Site	19UVP0253W	opre	uv	13	173	741	1	Plate741_1_Blehert_16Nov18_KLP	Undetermined	10/29/2018	wall	R14	dry	6.8	1
Alabama Site	19UVP0253W	opre	uv	13	173	741	2	Plate741_2_Blehert_16Nov18_KLP	Undetermined	10/29/2018	wall	R14	dry	6.8	1
Alabama Site	19UVP0260W	opre	uv	13	180	741	1	Plate741_1_Blehert_16Nov18_KLP	Undetermined	10/29/2018	wall	R15	dry	6.2	1
Alabama Site	19UVP0260W	opre	uv	13	180	741	2	Plate741_2_Blehert_16Nov18_KLP	Undetermined	10/29/2018	wall	R15	dry	6.2	1
Alabama Site	19UVP0261W	opre	uv	13	181	741	1	Plate741_1_Blehert_16Nov18_KLP	Undetermined	10/29/2018	ceiling	R16	wet	10.5	1
Alabama Site	19UVP0261W	opre	uv	13	181	741	2	Plate741_2_Blehert_16Nov18_KLP	Undetermined	10/29/2018	ceiling	R16	wet	10.5	1
Alabama Site	19UVP0268W	opre	uv	13	188	741	1	Plate741_1_Blehert_16Nov18_KLP	Undetermined	10/29/2018	ceiling	R17	dry	9	1
Alabama Site	19UVP0268W	opre	uv	13	188	741	2	Plate741_2_Blehert_16Nov18_KLP	Undetermined	10/29/2018	ceiling	R17	dry	9	1
Alabama Site	19UVP0270W	opre	uv	13	190	741	1	Plate741_1_Blehert_16Nov18_KLP	Undetermined	10/29/2018	ceiling	R18	dry	9.8	1
Alabama Site	19UVP0270W	opre	uv	13	190	741	2	Plate741_2_Blehert_16Nov18_KLP	Undetermined	10/29/2018	ceiling	R18	dry	9.8	1
Alabama Site	19UVP0270W	post2	uv	13	190	820	1	Plate820_1_Blehert_1Apr19_KLP	38.637405395507812	3/19/2019	ceiling	R18	dry	11.2	143
Alabama Site	19UVP0270W	post2	uv	13	190	820	2	Plate820_2_Blehert_1Apr19_KLP	39.168522644042902	3/19/2019	ceiling	R18	dry	11.2	143
Alabama Site	19UVP0275W	opre	uv	13	195	741	1	Plate741_1_Blehert_16Nov18_KLP	Undetermined	10/29/2018	ceiling	R19	wet	9.2	1
Alabama Site	19UVP0275W	opre	uv	13	195	741	2	Plate741_2_Blehert_16Nov18_KLP	Undetermined	10/29/2018	ceiling	R19	wet	9.2	1
Alabama Site	19UVP0275W	post2	uv	13	195	820	1	Plate820_1_Blehert_1Apr19_KLP	Undetermined	3/19/2019	ceiling	R19	dry	12.4	143
Alabama Site	19UVP0275W	post2	uv	13	195	820	2	Plate820_2_Blehert_1Apr19_KLP	Undetermined	3/19/2019	ceiling	R19	dry	12.4	143
Alabama Site	19UVP0278W	opre	uv	13	198	741	1	Plate741_1_Blehert_16Nov18_KLP	39.81170959	10/29/2018	ceiling	R20	wet	9	1
Alabama Site	19UVP0278W	opre	uv	13	198	741	2	Plate741_2_Blehert_16Nov18_KLP	39.984134560000001	10/29/2018	ceiling	R20	wet	9	1
Alabama Site	19UVP0278W	post1	uv	13	198	763	1	Plate763_1_Blehert_3Jan19_KLP	Undetermined	12/18/2018	ceiling	R20	dry	NA	51
Alabama Site	19UVP0278W	post1	uv	13	198	763	2	Plate763_2_Blehert_3Jan19_KLP	Undetermined	12/18/2018	ceiling	R20	dry	NA	51
Alabama Site	19UVP0278W	post2	uv	13	198	820	1	Plate820_1_Blehert_1Apr19_KLP	Undetermined	3/19/2019	ceiling	R20	dry	11.8	143
Alabama Site	19UVP0278W	post2	uv	13	198	820	2	Plate820_2_Blehert_1Apr19_KLP	Undetermined	3/19/2019	ceiling	R20	dry	11.8	143
Alabama Site	19UVP0284W	opre	uv	13	204	742	1	Plate742_1_Blehert_19Nov18_KLP	Undetermined	10/29/2018	ceiling	R21	dry	11.6	1
Alabama Site	19UVP0284W	opre	uv	13	204	742	2	Plate742_2_Blehert_19Nov18_KLP	Undetermined	10/29/2018	ceiling	R21	dry	11.6	1
Alabama Site	19UVP0288W	opre	uv	13	208	742	1	Plate742_1_Blehert_19Nov18_KLP	Undetermined	10/29/2018	ceiling	R22	dry	10.2	1
Alabama Site	19UVP0288W	opre	uv	13	208	742	2	Plate742_2_Blehert_19Nov18_KLP	Undetermined	10/29/2018	ceiling	R22	dry	10.2	1
Alabama Site	19UVP0290W	opre	uv	13	210	742	1	Plate742_1_Blehert_19Nov18_KLP	Undetermined	10/29/2018	ceiling	R23	dry	11.3	1
Alabama Site	19UVP0290W	opre	uv	13	210	742	2	Plate742_2_Blehert_19Nov18_KLP	Undetermined	10/29/2018	ceiling	R23	dry	11.3	1
Alabama Site	19UVP0293W	opre	uv	13	213	742	1	Plate742_1_Blehert_19Nov18_KLP	Undetermined	10/29/2018	ceiling	R24	wet	11.2	1
Alabama Site	19UVP0293W	opre	uv	13	213	742	2	Plate742_2_Blehert_19Nov18_KLP	Undetermined	10/29/2018	ceiling	R24	wet	11.2	1
Alabama Site	19UVP0297W	opre	uv	13	217	742	1	Plate742_1_Blehert_19Nov18_KLP	39.135963439999998	10/29/2018	ceiling	R25	wet	9.8	1
Alabama Site	19UVP0297W	opre	uv	13	217	742	2	Plate742_2_Blehert_19Nov18_KLP	39.361125950000002	10/29/2018	ceiling	R25	wet	9.8	1
Alabama Site	19UVP0297W	post1	uv	13	217	763	1	Plate763_1_Blehert_3Jan19_KLP	Undetermined	12/18/2018	ceiling	R25	dry	NA	51
Alabama Site	19UVP0297W	post1	uv	13	217	763	2	Plate763_2_Blehert_3Jan19_KLP	Undetermined	12/18/2018	ceiling	R25	dry	NA	51
Alabama Site	19UVP0297W	post2	uv	13	217	820	1	Plate820_1_Blehert_1Apr19_KLP	Undetermined	3/19/2019	ceiling	R25	dry	12	143
Alabama Site	19UVP0297W	post2	uv	13	217	820	2	Plate820_2_Blehert_1Apr19_KLP	Undetermined	3/19/2019	ceiling	R25	dry	12	143
Alabama Site	19UVP0302W	opre	uv	13	222	742	1	Plate742_1_Blehert_19Nov18_KLP	39.290328979999998	10/29/2018	ceiling	R26	dry	10.2	1
Alabama Site	19UVP0302W	opre	uv	13	222	742	2	Plate742_2_Blehert_19Nov18_KLP	Undetermined	10/29/2018	ceiling	R26	dry	10.2	1
Alabama Site	19UVP0302W	post1	uv	13	222	763	1	Plate763_1_Blehert_3Jan19_KLP	Undetermined	12/18/2018	ceiling	R26	dry	NA	51
Alabama Site	19UVP0302W	post1	uv	13	222	763	2	Plate763_2_Blehert_3Jan19_KLP	Undetermined	12/18/2018	ceiling	R26	dry	NA	51
Alabama Site	19UVP0302W	post2	uv	13	222	820	1	Plate820_1_Blehert_1Apr19_KLP	Undetermined	3/19/2019	ceiling	R26	dry	15.8	143
Alabama Site	19UVP0302W	post2	uv	13	222	820	2	Plate820_2_Blehert_1Apr19_KLP	Undetermined	3/19/2019	ceiling	R26	dry	15.8	143
Alabama Site	19UVP0305W	opre	uv	13	225	742	1	Plate742_1_Blehert_19Nov18_KLP	Undetermined	10/29/2018	ceiling	R27	wet	12.1	1
Alabama Site	19UVP0305W	opre	uv	13	225	742	2	Plate742_2_Blehert_19Nov18_KLP	Undetermined	10/29/2018	ceiling	R27	wet	12.1	1
Alabama Site	19UVP0312W	opre	uv	13	232	742	1	Plate742_1_Blehert_19Nov18_KLP	Undetermined	10/29/2018	ceiling	R28	dry	10.8	1
Alabama Site	19UVP0312W	opre	uv	13	232	742	2	Plate742_2_Blehert_19Nov18_KLP	Undetermined	10/29/2018	ceiling	R28	dry	10.8	1
Alabama Site	19UVP0314W	opre	uv	13	234	742	1	Plate742_1_Blehert_19Nov18_KLP	Undetermined	10/29/2018	ceiling	R29	dry	10.6	1
Alabama Site	19UVP0314W	opre	uv	13	234	742	2	Plate742_2_Blehert_19Nov18_KLP	Undetermined	10/29/2018	ceiling	R29	dry	10.6	1
Alabama Site	19UVP0318W	opre	uv	13	238	742	1	Plate742_1_Blehert_19Nov18_KLP	Undetermined	10/29/2018	ceiling	R30	dry	11.7	1
Alabama Site	19UVP0318W	opre	uv	13	238	742	2	Plate742_2_Blehert_19Nov18_KLP	Undetermined	10/29/2018	ceiling	R30	dry	11.7	1
Arkansas Site	19UVP0323W	opre	uv	13	243	742	1	Plate742_1_Blehert_19Nov18_KLP	39.357864380000002	10/31/2018	wall	P1	wet	11.5	1
Arkansas Site	19UVP0323W	opre	uv	13	243	742	2	Plate742_2_Blehert_19Nov18_KLP	39.357864380000002	10/31/2018	wall	P1	wet	11.5	1
Arkansas Site	19UVP0323W	post1	uv	13	243	763	1	Plate763_1_Blehert_3Jan19_KLP	Undetermined	12/18/2018	wall	P1	wet	NA	49
Arkansas Site	19UVP0323W	post1	uv	13	243	763	2	Plate763_2_Blehert_3Jan19_KLP	Undetermined	12/18/2018	wall	P1	wet	NA	49
Arkansas Site	19UVP0323W	post2	uv	13	243	819	1	Plate819_1_Blehert_1Apr19_KLP	Undetermined	3/19/2019	wall	P1	dry	14.3	140
Arkansas Site	19UVP0323W	post2	uv	13	243	819	2	Plate819_2_Blehert_1Apr19_KLP	Undetermined	3/19/2019	wall	P1	dry	14.3	140
Arkansas Site	19UVP0328W	opre	uv	13	248	742	1	Plate742_1_Blehert_19Nov18_KLP	Undetermined	10/31/2018	wall	P2	wet	12.2	1
Arkansas Site	19UVP0328W	opre	uv	13	248	742	2	Plate742_2_Blehert_19Nov18_KLP	Undetermined	10/31/2018	wall	P2	wet	12.2	1
Arkansas Site	19UVP0330W	opre	uv	13	250	742	1	Plate742_1_Blehert_19Nov18_KLP	Undetermined	10/31/2018	wall	P3	wet	12.6	1
Arkansas Site	19UVP0330W	opre	uv	13	250	742	2	Plate742_2_Blehert_19Nov18_KLP	Undetermined	10/31/2018	wall	P3	wet	12.6	1
Arkansas Site	19UVP0334W	opre	uv	13	254	742	1	Plate742_1_Blehert_19Nov18_KLP	37.887447360000003	10/31/2018	wall	P4	dry	12.1	1
Arkansas Site	19UVP0334W	opre	uv	13	254	742	2	Plate742_2_Blehert_19Nov18_KLP	37.80329132	10/31/2018	wall	P4	dry	12.1	1
Arkansas Site	19UVP0334W	post1	uv	13	254	763	1	Plate763_1_Blehert_3Jan19_KLP	Undetermined	12/18/2018	wall	P4	dry	NA	49
Arkansas Site	19UVP0334W	post1	uv	13	254	763	2	Plate763_2_Blehert_3Jan19_KLP	Undetermined	12/18/2018	wall	P4	dry	NA	49
Arkansas Site	19UVP0334W	post2	uv	13	254	819	1	Plate819_1_Blehert_1Apr19_KLP	35.683391569999998	3/19/2019	wall	P4	dry	14.3	140
Arkansas Site	19UVP0334W	post2	uv	13	254	819	2	Plate819_2_Blehert_1Apr19_KLP	35.737464899999999	3/19/2019	wall	P4	dry	14.3	140
Arkansas Site	19UVP0337W	opre	uv	13	257	742	1	Plate742_1_Blehert_19Nov18_KLP	Undetermined	10/31/2018	wall	P5	wet	11.6	1
Arkansas Site	19UVP0337W	opre	uv	13	257	742	2	Plate742_2_Blehert_19Nov18_KLP	Undetermined	10/31/2018	wall	P5	wet	11.6	1
Arkansas Site	19UVP0337W	post2	uv	13	257	819	1	Plate819_1_Blehert_1Apr19_KLP	39.144302368164062	3/19/2019	wall	P5	wet	14.2	1
Arkansas Site	19UVP0337W	post2	uv	13	257	819	2	Plate819_2_Blehert_1Apr19_KLP	Undetermined	3/19/2019	wall	P5	wet	14.2	1
Arkansas Site	19UVP0342W	opre	uv	13	262	742	1	Plate742_1_Blehert_19Nov18_KLP	Undetermined	10/31/2018	wall	P6	wet	13.2	1
Arkansas Site	19UVP0342W	opre	uv	13	262	742	2	Plate742_2_Blehert_19Nov18_KLP	Undetermined	10/31/2018	wall	P6	wet	13.2	1
Arkansas Site	19UVP0347W	opre	uv	13	267	742	1	Plate742_1_Blehert_19Nov18_KLP	Undetermined	10/31/2018	wall	P7	wet	12.6	1
Arkansas Site	19UVP0347W	opre	uv	13	267	742	2	Plate742_2_Blehert_19Nov18_KLP	Undetermined	10/31/2018	wall	P7	wet	12.6	1
Arkansas Site	19UVP0352W	opre	uv	13	272	742	1	Plate742_1_Blehert_19Nov18_KLP	Undetermined	10/31/2018	wall	P8	dripping	13.6	1
Arkansas Site	19UVP0352W	opre	uv	13	272	742	2	Plate742_2_Blehert_19Nov18_KLP	Undetermined	10/31/2018	wall	P8	dripping	13.6	1
Arkansas Site	19UVP0355W	opre	uv	13	275	742	1	Plate742_1_Blehert_19Nov18_KLP	Undetermined	10/31/2018	wall	P9	wet	14.3	1
Arkansas Site	19UVP0355W	opre	uv	13	275	742	2	Plate742_2_Blehert_19Nov18_KLP	Undetermined	10/31/2018	wall	P9	wet	14.3	1
Arkansas Site	19UVP0358W	opre	uv	13	278	742	1	Plate742_1_Blehert_19Nov18_KLP	Undetermined	10/31/2018	wall	P10	wet	15.5	1
Arkansas Site	19UVP0358W	opre	uv	13	278	742	2	Plate742_2_Blehert_19Nov18_KLP	Undetermined	10/31/2018	wall	P10	wet	15.5	1
Arkansas Site	19UVP0361W	opre	uv	13	281	743	1	Plate743_1_Blehert_21Nov18_KLP	Undetermined	10/31/2018	wall	P11	dripping	14.8	1
Arkansas Site	19UVP0361W	opre	uv	13	281	743	2	Plate743_2_Blehert_21Nov18_KLP	Undetermined	10/31/2018	wall	P11	dripping	14.8	1
Arkansas Site	19UVP0366W	opre	uv	13	286	743	1	Plate743_1_Blehert_21Nov18_KLP	Undetermined	10/31/2018	wall	P12	wet	13.9	1
Arkansas Site	19UVP0366W	opre	uv	13	286	743	2	Plate743_2_Blehert_21Nov18_KLP	39.398887629999997	10/31/2018	wall	P12	wet	13.9	1
Arkansas Site	19UVP0366W	post1	uv	13	286	763	1	Plate763_1_Blehert_3Jan19_KLP	Undetermined	12/18/2018	wall	P12	dry	NA	49
Arkansas Site	19UVP0366W	post1	uv	13	286	763	2	Plate763_2_Blehert_3Jan19_KLP	Undetermined	12/18/2018	wall	P12	dry	NA	49
Arkansas Site	19UVP0366W	post2	uv	13	286	819	1	Plate819_1_Blehert_1Apr19_KLP	Undetermined	3/19/2019	wall	P12	dry	14.2	140
Arkansas Site	19UVP0366W	post2	uv	13	286	819	2	Plate819_2_Blehert_1Apr19_KLP	39.484485630000002	3/19/2019	wall	P12	dry	14.2	140
Arkansas Site	19UVP0370W	opre	uv	13	290	743	1	Plate743_1_Blehert_21Nov18_KLP	Undetermined	10/31/2018	wall	P13	dry	14.7	1
Arkansas Site	19UVP0370W	opre	uv	13	290	743	2	Plate743_2_Blehert_21Nov18_KLP	39.592803959999998	10/31/2018	wall	P13	dry	14.7	1
Arkansas Site	19UVP0370W	post1	uv	13	290	763	1	Plate763_1_Blehert_3Jan19_KLP	39.926542660000003	12/18/2018	wall	P13	dry	NA	49
Arkansas Site	19UVP0370W	post1	uv	13	290	763	2	Plate763_2_Blehert_3Jan19_KLP	Undetermined	12/18/2018	wall	P13	dry	NA	49
Arkansas Site	19UVP0370W	post2	uv	13	290	819	1	Plate819_1_Blehert_1Apr19_KLP	Undetermined	3/19/2019	wall	P13	dry	14.1	140
Arkansas Site	19UVP0370W	post2	uv	13	290	819	2	Plate819_2_Blehert_1Apr19_KLP	Undetermined	3/19/2019	wall	P13	dry	14.1	140
Arkansas Site	19UVP0374W	opre	uv	13	294	743	1	Plate743_1_Blehert_21Nov18_KLP	Undetermined	10/31/2018	wall	P14	dry	15	1
Arkansas Site	19UVP0374W	opre	uv	13	294	743	2	Plate743_2_Blehert_21Nov18_KLP	Undetermined	10/31/2018	wall	P14	dry	15	1
Arkansas Site	19UVP0378W	opre	uv	13	298	743	1	Plate743_1_Blehert_21Nov18_KLP	Undetermined	10/31/2018	wall	P15	wet	15	1
Arkansas Site	19UVP0378W	opre	uv	13	298	743	2	Plate743_2_Blehert_21Nov18_KLP	Undetermined	10/31/2018	wall	P15	wet	15	1
Arkansas Site	19UVP0383W	opre	uv	13	303	743	1	Plate743_1_Blehert_21Nov18_KLP	Undetermined	10/31/2018	ceiling	P16	wet	15.9	1
Arkansas Site	19UVP0383W	opre	uv	13	303	743	2	Plate743_2_Blehert_21Nov18_KLP	Undetermined	10/31/2018	ceiling	P16	wet	15.9	1
Arkansas Site	19UVP0388W	opre	uv	13	308	743	1	Plate743_1_Blehert_21Nov18_KLP	Undetermined	10/31/2018	ceiling	P17	wet	13.1	1
Arkansas Site	19UVP0388W	opre	uv	13	308	743	2	Plate743_2_Blehert_21Nov18_KLP	Undetermined	10/31/2018	ceiling	P17	wet	13.1	1
Arkansas Site	19UVP0388W	post2	uv	13	308	819	1	Plate819_1_Blehert_1Apr19_KLP	Undetermined	3/19/2019	ceiling	P17	wet	13.9	140
Arkansas Site	19UVP0388W	post2	uv	13	308	819	2	Plate819_2_Blehert_1Apr19_KLP	Undetermined	3/19/2019	ceiling	P17	wet	13.9	140
Arkansas Site	19UVP0392W	opre	uv	13	312	743	1	Plate743_1_Blehert_21Nov18_KLP	39.256813049999998	10/31/2018	ceiling	P18	wet	15	1
Arkansas Site	19UVP0392W	opre	uv	13	312	743	2	Plate743_2_Blehert_21Nov18_KLP	Undetermined	10/31/2018	ceiling	P18	wet	15	1
Arkansas Site	19UVP0392W	post1	uv	13	312	763	1	Plate763_1_Blehert_3Jan19_KLP	Undetermined	12/18/2018	ceiling	P18	wet	NA	49
Arkansas Site	19UVP0392W	post1	uv	13	312	763	2	Plate763_2_Blehert_3Jan19_KLP	Undetermined	12/18/2018	ceiling	P18	wet	NA	49
Arkansas Site	19UVP0392W	post2	uv	13	312	819	1	Plate819_1_Blehert_1Apr19_KLP	Undetermined	3/19/2019	ceiling	P18	dry	14.3	140
Arkansas Site	19UVP0392W	post2	uv	13	312	819	2	Plate819_2_Blehert_1Apr19_KLP	Undetermined	3/19/2019	ceiling	P18	dry	14.3	140
Arkansas Site	19UVP0393W	opre	uv	13	313	743	1	Plate743_1_Blehert_21Nov18_KLP	Undetermined	10/31/2018	ceiling	P19	wet	14.9	1
Arkansas Site	19UVP0393W	opre	uv	13	313	743	2	Plate743_2_Blehert_21Nov18_KLP	Undetermined	10/31/2018	ceiling	P19	wet	14.9	1
Arkansas Site	19UVP0393W	post2	uv	13	313	819	1	Plate819_1_Blehert_1Apr19_KLP	Undetermined	3/19/2019	ceiling	P19	dry	14.2	140
Arkansas Site	19UVP0393W	post2	uv	13	313	819	2	Plate819_2_Blehert_1Apr19_KLP	Undetermined	3/19/2019	ceiling	P19	dry	14.2	140
Arkansas Site	19UVP0397W	opre	uv	13	317	743	1	Plate743_1_Blehert_21Nov18_KLP	37.451580049999997	10/31/2018	ceiling	P20	dry	15.4	1
Arkansas Site	19UVP0397W	opre	uv	13	317	743	2	Plate743_2_Blehert_21Nov18_KLP	Undetermined	10/31/2018	ceiling	P20	dry	15.4	1
Arkansas Site	19UVP0397W	post1	uv	13	317	763	1	Plate763_1_Blehert_3Jan19_KLP	Undetermined	12/18/2018	ceiling	P20	dry	NA	49
Arkansas Site	19UVP0397W	post1	uv	13	317	763	2	Plate763_2_Blehert_3Jan19_KLP	Undetermined	12/18/2018	ceiling	P20	dry	NA	49
Arkansas Site	19UVP0397W	post2	uv	13	317	819	1	Plate819_1_Blehert_1Apr19_KLP	Undetermined	3/19/2019	ceiling	P20	dry	14.1	140
Arkansas Site	19UVP0397W	post2	uv	13	317	819	2	Plate819_2_Blehert_1Apr19_KLP	Undetermined	3/19/2019	ceiling	P20	dry	14.1	140
Arkansas Site	19UVP0403W	opre	uv	13	323	743	1	Plate743_1_Blehert_21Nov18_KLP	Undetermined	10/31/2018	ceiling	P21	wet	17.1	1
Arkansas Site	19UVP0403W	opre	uv	13	323	743	2	Plate743_2_Blehert_21Nov18_KLP	Undetermined	10/31/2018	ceiling	P21	wet	17.1	1
Arkansas Site	19UVP0406W	opre	uv	13	326	743	1	Plate743_1_Blehert_21Nov18_KLP	Undetermined	10/31/2018	ceiling	P22	wet	15.1	1
Arkansas Site	19UVP0406W	opre	uv	13	326	743	2	Plate743_2_Blehert_21Nov18_KLP	Undetermined	10/31/2018	ceiling	P22	wet	15.1	1
Arkansas Site	19UVP0412W	opre	uv	13	332	743	1	Plate743_1_Blehert_21Nov18_KLP	Undetermined	10/31/2018	ceiling	P23	wet	15.6	1
Arkansas Site	19UVP0412W	opre	uv	13	332	743	2	Plate743_2_Blehert_21Nov18_KLP	Undetermined	10/31/2018	ceiling	P23	wet	15.6	1
Arkansas Site	19UVP0413W	opre	uv	13	333	743	1	Plate743_1_Blehert_21Nov18_KLP	Undetermined	10/31/2018	ceiling	P24	wet	15.7	1
Arkansas Site	19UVP0413W	opre	uv	13	333	743	2	Plate743_2_Blehert_21Nov18_KLP	Undetermined	10/31/2018	ceiling	P24	wet	15.7	1
Arkansas Site	19UVP0413W	post2	uv	13	333	819	1	Plate819_1_Blehert_1Apr19_KLP	Undetermined	3/19/2019	ceiling	P24	wet	14.5	140
Arkansas Site	19UVP0413W	post2	uv	13	333	819	2	Plate819_2_Blehert_1Apr19_KLP	Undetermined	3/19/2019	ceiling	P24	wet	14.5	140
Arkansas Site	19UVP0418W	opre	uv	13	338	743	1	Plate743_1_Blehert_21Nov18_KLP	Undetermined	10/31/2018	ceiling	P25	dry	14.7	1
Arkansas Site	19UVP0418W	opre	uv	13	338	743	2	Plate743_2_Blehert_21Nov18_KLP	Undetermined	10/31/2018	ceiling	P25	dry	14.7	1
Arkansas Site	19UVP0424W	opre	uv	13	344	743	1	Plate743_1_Blehert_21Nov18_KLP	Undetermined	10/31/2018	ceiling	P26	wet	14.5	1
Arkansas Site	19UVP0424W	opre	uv	13	344	743	2	Plate743_2_Blehert_21Nov18_KLP	Undetermined	10/31/2018	ceiling	P26	wet	14.5	1
Arkansas Site	19UVP0426W	opre	uv	13	346	743	1	Plate743_1_Blehert_21Nov18_KLP	35.978622440000002	10/31/2018	ceiling	P27	dry	14.4	1
Arkansas Site	19UVP0426W	opre	uv	13	346	743	2	Plate743_2_Blehert_21Nov18_KLP	36.408672330000002	10/31/2018	ceiling	P27	dry	14.4	1
Arkansas Site	19UVP0426W	post1	uv	13	346	763	1	Plate763_1_Blehert_3Jan19_KLP	35.974555969999997	12/18/2018	ceiling	P27	dry	NA	49
Arkansas Site	19UVP0426W	post1	uv	13	346	763	2	Plate763_2_Blehert_3Jan19_KLP	35.306137079999999	12/18/2018	ceiling	P27	dry	NA	49
Arkansas Site	19UVP0426W	post2	uv	13	346	819	1	Plate819_1_Blehert_1Apr19_KLP	32.510463710000003	3/19/2019	ceiling	P27	dry	14.1	140
Arkansas Site	19UVP0426W	post2	uv	13	346	819	2	Plate819_2_Blehert_1Apr19_KLP	33.130176540000001	3/19/2019	ceiling	P27	dry	14.1	140
Arkansas Site	19UVP0432W	opre	uv	13	352	743	1	Plate743_1_Blehert_21Nov18_KLP	Undetermined	10/31/2018	ceiling	P28	wet	14	1
Arkansas Site	19UVP0432W	opre	uv	13	352	743	2	Plate743_2_Blehert_21Nov18_KLP	Undetermined	10/31/2018	ceiling	P28	wet	14	1
Arkansas Site	19UVP0433W	opre	uv	13	353	743	1	Plate743_1_Blehert_21Nov18_KLP	Undetermined	10/31/2018	ceiling	P29	wet	13.8	1
Arkansas Site	19UVP0433W	opre	uv	13	353	743	2	Plate743_2_Blehert_21Nov18_KLP	39.711360929999998	10/31/2018	ceiling	P29	wet	13.8	1
Arkansas Site	19UVP0433W	post1	uv	13	353	763	1	Plate763_1_Blehert_3Jan19_KLP	Undetermined	12/18/2018	ceiling	P29	wet	NA	49
Arkansas Site	19UVP0433W	post1	uv	13	353	763	2	Plate763_2_Blehert_3Jan19_KLP	Undetermined	12/18/2018	ceiling	P29	wet	NA	49
Arkansas Site	19UVP0433W	post2	uv	13	353	819	1	Plate819_1_Blehert_1Apr19_KLP	Undetermined	3/19/2019	ceiling	P29	wet	13.9	140
Arkansas Site	19UVP0433W	post2	uv	13	353	819	2	Plate819_2_Blehert_1Apr19_KLP	Undetermined	3/19/2019	ceiling	P29	wet	13.9	140
Arkansas Site	19UVP0438W	opre	uv	13	358	743	1	Plate743_1_Blehert_21Nov18_KLP	Undetermined	10/31/2018	ceiling	P30	wet	14.4	1
Arkansas Site	19UVP0438W	opre	uv	13	358	743	2	Plate743_2_Blehert_21Nov18_KLP	Undetermined	10/31/2018	ceiling	P30	wet	14.4	1
Alabama Site	19UVP0209W	post3	uv	13	129	857	1	Plate857_1_Blehert_1Aug19_KLP	Undetermined	6/25/2019	wall	R3	dry	12.1	241
Alabama Site	19UVP0214W	post3	uv	13	134	857	1	Plate857_1_Blehert_1Aug19_KLP	Undetermined	6/25/2019	wall	R4	dry	15.7	241
Alabama Site	19UVP0221W	post3	uv	13	141	857	1	Plate857_1_Blehert_1Aug19_KLP	Undetermined	6/25/2019	wall	R6	dry	15.6	241
Alabama Site	19UVP0270W	post3	uv	13	190	857	1	Plate857_1_Blehert_1Aug19_KLP	Undetermined	6/25/2019	ceiling	R18	dry	15.2	241
Alabama Site	19UVP0275W	post3	uv	13	195	857	1	Plate857_1_Blehert_1Aug19_KLP	Undetermined	6/25/2019	ceiling	R19	dripping	13.6	241
Alabama Site	19UVP0278W	post3	uv	13	198	857	1	Plate857_1_Blehert_1Aug19_KLP	Undetermined	6/25/2019	ceiling	R20	dry	14	241
Alabama Site	19UVP0297W	post3	uv	13	217	857	1	Plate857_1_Blehert_1Aug19_KLP	Undetermined	6/25/2019	ceiling	R25	wet	14.2	241
Alabama Site	19UVP0302W	post3	uv	13	222	857	1	Plate857_1_Blehert_1Aug19_KLP	Undetermined	6/25/2019	ceiling	R26	dry	13.5	241
Alabama Site	19UVP0209W	post3	uv	13	129	857	2	Plate857_2_Blehert_1Aug19_KLP	Undetermined	6/25/2019	wall	R3	dry	12.1	241
Alabama Site	19UVP0214W	post3	uv	13	134	857	2	Plate857_2_Blehert_1Aug19_KLP	Undetermined	6/25/2019	wall	R4	dry	15.7	241
Alabama Site	19UVP0221W	post3	uv	13	141	857	2	Plate857_2_Blehert_1Aug19_KLP	Undetermined	6/25/2019	wall	R6	dry	15.6	241
Alabama Site	19UVP0270W	post3	uv	13	190	857	2	Plate857_2_Blehert_1Aug19_KLP	Undetermined	6/25/2019	ceiling	R18	dry	15.2	241
Alabama Site	19UVP0275W	post3	uv	13	195	857	2	Plate857_2_Blehert_1Aug19_KLP	Undetermined	6/25/2019	ceiling	R19	dripping	13.6	241
Alabama Site	19UVP0278W	post3	uv	13	198	857	2	Plate857_2_Blehert_1Aug19_KLP	Undetermined	6/25/2019	ceiling	R20	dry	14	241
Alabama Site	19UVP0297W	post3	uv	13	217	857	2	Plate857_2_Blehert_1Aug19_KLP	Undetermined	6/25/2019	ceiling	R25	wet	14.2	241
Alabama Site	19UVP0302W	post3	uv	13	222	857	2	Plate857_2_Blehert_1Aug19_KLP	Undetermined	6/25/2019	ceiling	R26	dry	13.5	241
Arkansas Site	19UVP0323	post3	uv	13	243	856	1	Plate856_1_Blehert_29Jul19_KLP	Undetermined	6/19/2019	wall	P1	dry	15.7	232
Arkansas Site	19UVP0334	post3	uv	13	254	856	1	Plate856_1_Blehert_29Jul19_KLP	Undetermined	6/19/2019	wall	P4	dry	15.9	232
Arkansas Site	19UVP0337	post3	uv	13	257	856	1	Plate856_1_Blehert_29Jul19_KLP	Undetermined	6/19/2019	wall	P5	wet	15.2	232
Arkansas Site	19UVP0366	post3	uv	13	286	856	1	Plate856_1_Blehert_29Jul19_KLP	Undetermined	6/19/2019	wall	P12	wet	14.6	232
Arkansas Site	19UVP0370	post3	uv	13	290	856	1	Plate856_1_Blehert_29Jul19_KLP	Undetermined	6/19/2019	wall	P13	dry	15.4	232
Arkansas Site	19UVP0388	post3	uv	13	308	856	1	Plate856_1_Blehert_29Jul19_KLP	Undetermined	6/19/2019	ceiling	P17	wet	14.9	232
Arkansas Site	19UVP0392	post3	uv	13	312	856	1	Plate856_1_Blehert_29Jul19_KLP	Undetermined	6/19/2019	ceiling	P18	dry	13.7	232
Arkansas Site	19UVP0393	post3	uv	13	313	856	1	Plate856_1_Blehert_29Jul19_KLP	Undetermined	6/19/2019	ceiling	P19	dry	14.2	232
Arkansas Site	19UVP0397	post3	uv	13	317	856	1	Plate856_1_Blehert_29Jul19_KLP	Undetermined	6/19/2019	ceiling	P20	dry	13.7	232
Arkansas Site	19UVP0413	post3	uv	13	333	856	1	Plate856_1_Blehert_29Jul19_KLP	Undetermined	6/19/2019	ceiling	P24	wet	12.8	232
Arkansas Site	19UVP0426	post3	uv	13	346	856	1	Plate856_1_Blehert_29Jul19_KLP	38.924991607666016	6/19/2019	ceiling	P27	wet	14	232
Arkansas Site	19UVP0433	post3	uv	13	353	856	1	Plate856_1_Blehert_29Jul19_KLP	Undetermined	6/19/2019	ceiling	P29	wet	13.4	232
Arkansas Site	19UVP0323	post3	uv	13	243	856	2	Plate856_2_Blehert_29Jul19_KLP	Undetermined	6/19/2019	wall	P1	dry	15.7	232
Arkansas Site	19UVP0334	post3	uv	13	254	856	2	Plate856_2_Blehert_29Jul19_KLP	Undetermined	6/19/2019	wall	P4	dry	15.9	232
Arkansas Site	19UVP0337	post3	uv	13	257	856	2	Plate856_2_Blehert_29Jul19_KLP	Undetermined	6/19/2019	wall	P5	wet	15.2	232
Arkansas Site	19UVP0366	post3	uv	13	286	856	2	Plate856_2_Blehert_29Jul19_KLP	Undetermined	6/19/2019	wall	P12	wet	14.6	232
Arkansas Site	19UVP0370	post3	uv	13	290	856	2	Plate856_2_Blehert_29Jul19_KLP	Undetermined	6/19/2019	wall	P13	dry	15.4	232
Arkansas Site	19UVP0388	post3	uv	13	308	856	2	Plate856_2_Blehert_29Jul19_KLP	Undetermined	6/19/2019	ceiling	P17	wet	14.9	232
Arkansas Site	19UVP0392	post3	uv	13	312	856	2	Plate856_2_Blehert_29Jul19_KLP	Undetermined	6/19/2019	ceiling	P18	dry	13.7	232
Arkansas Site	19UVP0393	post3	uv	13	313	856	2	Plate856_2_Blehert_29Jul19_KLP	Undetermined	6/19/2019	ceiling	P19	dry	14.2	232
Arkansas Site	19UVP0397	post3	uv	13	317	856	2	Plate856_2_Blehert_29Jul19_KLP	Undetermined	6/19/2019	ceiling	P20	dry	13.7	232
Arkansas Site	19UVP0413	post3	uv	13	333	856	2	Plate856_2_Blehert_29Jul19_KLP	Undetermined	6/19/2019	ceiling	P24	wet	12.8	232
Arkansas Site	19UVP0426	post3	uv	13	346	856	2	Plate856_2_Blehert_29Jul19_KLP	38.640895843505859	6/19/2019	ceiling	P27	wet	14	232
Arkansas Site	19UVP0433	post3	uv	13	353	856	2	Plate856_2_Blehert_29Jul19_KLP	Undetermined	6/19/2019	ceiling	P29	wet	13.4	232
